# Supplementary material for: 4-[6,8-Dibromo-2-(2-chloro-5-nitro­phen­yl)-1,2,3,4-tetra­hydro­quinazolin-3-yl]cyclo­hexa­nol
Source: Acta Crystallogr Sect E Struct Rep Online. 2010 Apr 28;66(Pt 5):o1205–6. doi: 10.1107/S1600536810015023 (PMC2979269; doi:10.1107/S1600536810015023)
Supplement: Supplementary file 1 [file e-66-o1205-sup1.cif]

##############################################################################
###                                                                        ###
###        Electronic paper (Acta Crystallographica Section E)             ###
###                                                                        ###
##############################################################################
#                                                                            #
# This CIF contains the data in a paper accepted for publication in Acta     #
# Crystallographica Section E. It conforms to the requirements of Notes      #
# for Authors for Section E, and has been peer reviewed under the auspices   #
# of the IUCr Commission on Journals.                                        #
#                                                                            #
# Full details of the Crystallographic Information File format               #
# are given in the paper "The Crystallographic Information File (CIF):       #
# a New Standard Archive File for Crystallography" by S. R. Hall, F. H.      #
# Allen and I. D. Brown [Acta Cryst. (1991), A47, 655-685].                  #
#                                                                            #
# The current version of the core CIF dictionary is obtainable from          #
# ftp://ftp.iucr.org/pub/cif_core.dic. The current version number is 2.4.    #
#                                                                            #
# Software is freely available for graphical display of the structure(s) in  #
# this CIF.  For information consult the CIF home page http://www.iucr.org/  #
# cif/home.html                                                              #
#                                                                            #
# This file may be used for bona fide research purposes within the           #
# scientific community so long as proper attribution is given to the journal # 
# article from which it was obtained.                                        #
#                                                                            #
##############################################################################
                                             
data_global
_audit_creation_method     'form.cif (version 2.0)'
_journal_data_validation_number     ?
_journal_date_recd_electronic     2010-03-16
_journal_date_accepted     2010-04-23
_journal_name_full     'Acta Crystallographica, Section E'
_journal_year     2010
_journal_volume     66
_journal_issue      5
_journal_page_first     o1205
_journal_page_last     o1206
_journal_paper_category     QO
_journal_coeditor_code     LH5014
loop_
    _publ_contact_author_name
    _publ_contact_author_address
    'Ming-Li Wang'
;
Department of Pharmacy
Third Affiliated Hospital of Soochow University
Changzhou 213003
People's Republic of China
;
_publ_contact_author_email     wangmingli09@yahoo.com.cn
_publ_contact_author_fax     ?
_publ_contact_author_phone     ?
_publ_section_title
;\
4-[6,8-Dibromo-2-(2-chloro-5-nitrophenyl)-1,2,3,4-tetrahydroquinazolin-3-yl]\
cyclohexanol
;
loop_
    _publ_author_name
    _publ_author_address
    'Zhi-Gang Wang'
;
Department of Respiratory Medicine
Third Affiliated Hospital of Soochow University
Changzhou 213003
People's Republic of China
;
    'Zong-Lin Xia'
;
Department of Pharmacy
Third Affiliated Hospital of Soochow University
Changzhou 213003
People's Republic of China
;
    'Rong Wang'
;
Modern Medical Research Center
Third Affiliated Hospital of Soochow University
Changzhou 213003
People's Republic of China
;
    'Ming-Li Wang'
;
Department of Pharmacy
Third Affiliated Hospital of Soochow University
Changzhou 213003
People's Republic of China
;
data_I
_audit_creation_method     SHELXL-97
_chemical_name_systematic
;
4-[6,8-Dibromo-2-(2-chloro-5-nitrophenyl)-1,2,3,4-tetrahydroquinazolin-
3-yl]cyclohexanol
;
_chemical_name_common     ?
_chemical_formula_moiety     'C20 H20 Br2 Cl N3 O3'
_chemical_formula_sum     'C20 H20 Br2 Cl N3 O3'
_chemical_formula_iupac     'C20 H20 Br2 Cl N3 O3'
_chemical_formula_weight     545.66
_chemical_melting_point     ?
_symmetry_cell_setting     triclinic
_symmetry_space_group_name_H-M     'P -1'
_symmetry_space_group_name_Hall     '-P 1'
loop_
    _symmetry_equiv_pos_as_xyz
    'x, y, z'
    '-x, -y, -z'
_cell_length_a     10.2614(13)
_cell_length_b     13.1418(17)
_cell_length_c     16.931(2)
_cell_angle_alpha     83.764(2)
_cell_angle_beta     73.309(2)
_cell_angle_gamma     84.750(2)
_cell_volume     2169.8(5)
_cell_formula_units_Z     4
_cell_measurement_reflns_used     2646
_cell_measurement_theta_min     2.5
_cell_measurement_theta_max     24.5
_cell_measurement_temperature     298(2)
_exptl_crystal_description     block
_exptl_crystal_colour     colorless
_exptl_crystal_size_max     0.30
_exptl_crystal_size_mid     0.28
_exptl_crystal_size_min     0.28
_exptl_crystal_density_diffrn     1.670
_exptl_crystal_density_meas     ?
_exptl_crystal_density_method     'not measured'
_exptl_crystal_F_000     1088
_exptl_absorpt_coefficient_mu     3.886
_exptl_absorpt_correction_type     multi-scan
_exptl_absorpt_process_details     '(SADABS; Sheldrick, 1996)'
_exptl_absorpt_correction_T_min     0.3886
_exptl_absorpt_correction_T_max     0.4092
_exptl_special_details
;
 ?
;
_diffrn_ambient_temperature     298(2)
_diffrn_radiation_type     MoK\a
_diffrn_radiation_wavelength     0.71073
_diffrn_radiation_source     'fine-focus sealed tube'
_diffrn_radiation_monochromator     graphite
_diffrn_measurement_device_type     'Bruker SMART CCD area-detector'
_diffrn_measurement_method     '\w scans'
_diffrn_detector_area_resol_mean     ?
_diffrn_reflns_number     11972
_diffrn_reflns_av_R_equivalents     0.0223
_diffrn_reflns_av_sigmaI/netI     0.0571
_diffrn_reflns_theta_min     1.92
_diffrn_reflns_theta_max     26.22
_diffrn_reflns_theta_full     25.24
_diffrn_measured_fraction_theta_max     0.971
_diffrn_measured_fraction_theta_full     0.982
_diffrn_reflns_limit_h_min     -12
_diffrn_reflns_limit_h_max     7
_diffrn_reflns_limit_k_min     -15
_diffrn_reflns_limit_k_max     16
_diffrn_reflns_limit_l_min     -21
_diffrn_reflns_limit_l_max     20
_diffrn_standards_number     0
_diffrn_standards_interval_count     ?
_diffrn_standards_interval_time     ?
_diffrn_standards_decay_%     ?
_refine_special_details
;
 Refinement of F^2^ against ALL reflections.  The weighted R-factor wR and
 goodness of fit S are based on F^2^, conventional R-factors R are based
 on F, with F set to zero for negative F^2^. The threshold expression of
 F^2^ > 2sigma(F^2^) is used only for calculating R-factors(gt) etc. and is
 not relevant to the choice of reflections for refinement.  R-factors based
 on F^2^ are statistically about twice as large as those based on F, and R-
 factors based on ALL data will be even larger.
;
_reflns_number_total     8470
_reflns_number_gt     4874
_reflns_threshold_expression     I>2\s(I)
_refine_ls_structure_factor_coef     Fsqd
_refine_ls_matrix_type     full
_refine_ls_R_factor_all     0.1092
_refine_ls_R_factor_gt     0.0551
_refine_ls_wR_factor_gt     0.1296
_refine_ls_wR_factor_ref     0.1543
_refine_ls_goodness_of_fit_ref     1.024
_refine_ls_restrained_S_all     1.033
_refine_ls_number_reflns     8470
_refine_ls_number_parameters     578
_refine_ls_number_restraints     122
_refine_ls_hydrogen_treatment     constr
_refine_ls_weighting_scheme     calc
_refine_ls_weighting_details
         'calc w=1/[\s^2^(Fo^2^)+(0.0631P)^2^+2.7275P] where P=(Fo^2^+2Fc^2^)/3'
_atom_sites_solution_hydrogens     geom
_atom_sites_solution_primary     direct
_atom_sites_solution_secondary     difmap
_refine_ls_shift/su_max     0.001
_refine_ls_shift/su_mean     0.000
_refine_diff_density_max     1.561
_refine_diff_density_min     -1.065
_refine_ls_extinction_method     none
_refine_ls_extinction_coef     ?
loop_
    _atom_type_symbol
    _atom_type_description
    _atom_type_scat_dispersion_real
    _atom_type_scat_dispersion_imag
    _atom_type_scat_source
    'C' 'C' 0.0033 0.0016
                         'International Tables Vol C Tables 4.2.6.8 and 6.1.1.4'
    'H' 'H' 0.0000 0.0000
                         'International Tables Vol C Tables 4.2.6.8 and 6.1.1.4'
    'N' 'N' 0.0061 0.0033
                         'International Tables Vol C Tables 4.2.6.8 and 6.1.1.4'
    'O' 'O' 0.0106 0.0060
                         'International Tables Vol C Tables 4.2.6.8 and 6.1.1.4'
    'Cl' 'Cl' 0.1484 0.1585
                         'International Tables Vol C Tables 4.2.6.8 and 6.1.1.4'
    'Br' 'Br' -0.2901 2.4595
                         'International Tables Vol C Tables 4.2.6.8 and 6.1.1.4'
_computing_data_collection     'SMART (Bruker, 2002)'
_computing_cell_refinement     'SAINT (Bruker, 2002)'
_computing_data_reduction     'SAINT (Bruker, 2002)'
_computing_structure_solution     'SHELXS97 (Sheldrick, 2008)'
_computing_structure_refinement     'SHELXL97 (Sheldrick, 2008)'
_computing_molecular_graphics     'SHELXTL (Sheldrick, 2008)'
_computing_publication_material     'SHELXTL (Sheldrick, 2008)'
loop_
    _atom_site_type_symbol
    _atom_site_label
    _atom_site_fract_x
    _atom_site_fract_y
    _atom_site_fract_z
    _atom_site_U_iso_or_equiv
    _atom_site_adp_type
    _atom_site_calc_flag
    _atom_site_refinement_flags
    _atom_site_occupancy
    _atom_site_disorder_assembly
    _atom_site_disorder_group
    Br Br1 0.39058(9) -0.05133(6) 0.42693(4) 0.0888(3) Uani d . 1 . .
    Br Br2 -0.06018(7) 0.08773(7) 0.30819(7) 0.1156(4) Uani d . 1 . .
    Br Br3 0.65212(7) 0.61194(6) 0.35191(6) 0.0919(3) Uani d . 1 A .
    Br Br4 0.59092(6) 0.18627(5) 0.36046(5) 0.0747(2) Uani d . 1 A .
    Cl Cl1 0.87128(15) -0.09542(13) 0.01005(10) 0.0700(4) Uani d . 1 . .
    Cl Cl2 -0.17164(14) 0.27481(12) 0.47738(9) 0.0628(4) Uani d . 1 . .
    O O1 0.4691(6) -0.4725(4) 0.1616(4) 0.133(3) Uani d . 1 . .
    O O2 0.3509(5) -0.3554(4) 0.2309(4) 0.0953(16) Uani d . 1 . .
    O O3 0.8184(5) 0.4244(3) 0.0419(3) 0.0816(14) Uani d D 1 . .
    H H3 0.8561 0.4573 -0.0030 0.122 Uiso d RD 1 . .
    O O4 0.2375(7) 0.1609(5) 0.7120(4) 0.119(2) Uani d . 1 . .
    O O5 0.0491(7) 0.1570(6) 0.8042(4) 0.145(3) Uani d . 1 . .
    N N1 0.4516(6) -0.3856(4) 0.1802(4) 0.0731(15) Uani d . 1 . .
    N N2 0.5854(4) 0.0384(3) 0.0978(3) 0.0435(10) Uani d . 1 . .
    N N3 0.5434(4) -0.0321(3) 0.2395(2) 0.0472(11) Uani d . 1 . .
    H H3N 0.5793 -0.0464 0.2797 0.057 Uiso calc R 1 . .
    N N4 0.1168(8) 0.1719(5) 0.7331(4) 0.0849(18) Uani d . 1 A .
    N N5 0.1019(4) 0.3814(3) 0.4122(2) 0.0425(10) Uani d . 1 . .
    N N6 0.2870(4) 0.2572(3) 0.4237(3) 0.0557(12) Uani d . 1 . .
    H H6N 0.3209 0.1949 0.4251 0.067 Uiso calc R 1 A .
    C C1 0.3494(5) 0.0295(4) 0.1906(3) 0.0469(13) Uani d . 1 . .
    C C2 0.4071(6) -0.0031(4) 0.2565(3) 0.0482(13) Uani d . 1 . .
    C C3 0.3189(7) -0.0040(4) 0.3370(3) 0.0579(15) Uani d . 1 . .
    C C4 0.1815(7) 0.0235(4) 0.3527(4) 0.0704(19) Uani d . 1 . .
    H H4 0.1251 0.0217 0.4067 0.085 Uiso calc R 1 . .
    C C5 0.1303(6) 0.0533(5) 0.2873(5) 0.0723(19) Uani d . 1 . .
    C C6 0.2116(6) 0.0578(4) 0.2078(4) 0.0598(16) Uani d . 1 . .
    H H6B 0.1740 0.0801 0.1646 0.072 Uiso calc R 1 . .
    C C7 0.4418(5) 0.0291(4) 0.1042(3) 0.0483(13) Uani d . 1 . .
    H H7A 0.4333 -0.0342 0.0819 0.058 Uiso calc R 1 . .
    H H7B 0.4119 0.0854 0.0702 0.058 Uiso calc R 1 . .
    C C8 0.6281(5) -0.0394(4) 0.1557(3) 0.0407(12) Uani d . 1 . .
    H H8 0.7206 -0.0254 0.1549 0.049 Uiso calc R 1 . .
    C C9 0.6166(6) 0.1452(4) 0.1032(4) 0.0569(15) Uani d . 1 . .
    H H9 0.5423 0.1758 0.1462 0.068 Uiso calc R 1 . .
    C C10 0.6231(9) 0.2061(5) 0.0216(5) 0.097(3) Uani d . 1 . .
    H H10A 0.5357 0.2064 0.0102 0.116 Uiso calc R 1 . .
    H H10B 0.6912 0.1731 -0.0221 0.116 Uiso calc R 1 . .
    C C11 0.6590(10) 0.3179(6) 0.0215(6) 0.111(3) Uani d . 1 . .
    H H11A 0.6649 0.3539 -0.0324 0.133 Uiso calc R 1 . .
    H H11B 0.5873 0.3528 0.0622 0.133 Uiso calc R 1 . .
    C C12 0.7856(8) 0.3205(5) 0.0402(4) 0.078(2) Uani d . 1 . .
    H H12 0.8577 0.2879 -0.0027 0.093 Uiso calc R 1 . .
    C C13 0.7829(8) 0.2642(5) 0.1224(5) 0.086(2) Uani d . 1 . .
    H H13A 0.7152 0.2978 0.1659 0.103 Uiso calc R 1 . .
    H H13B 0.8711 0.2656 0.1325 0.103 Uiso calc R 1 . .
    C C14 0.7484(7) 0.1518(5) 0.1241(4) 0.0737(19) Uani d . 1 . .
    H H14A 0.8216 0.1165 0.0847 0.088 Uiso calc R 1 . .
    H H14B 0.7417 0.1176 0.1787 0.088 Uiso calc R 1 . .
    C C15 0.6360(5) -0.1458(4) 0.1260(3) 0.0410(12) Uani d . 1 . .
    C C16 0.5412(5) -0.2159(4) 0.1637(3) 0.0465(13) Uani d . 1 . .
    H H16 0.4664 -0.1973 0.2069 0.056 Uiso calc R 1 . .
    C C17 0.5551(6) -0.3135(4) 0.1386(3) 0.0511(13) Uani d . 1 . .
    C C18 0.6655(6) -0.3457(5) 0.0763(4) 0.0662(17) Uani d . 1 . .
    H H18 0.6752 -0.4123 0.0607 0.079 Uiso calc R 1 . .
    C C19 0.7607(6) -0.2758(5) 0.0380(4) 0.0614(16) Uani d . 1 . .
    H H19 0.8361 -0.2950 -0.0045 0.074 Uiso calc R 1 . .
    C C20 0.7458(5) -0.1784(4) 0.0618(3) 0.0487(13) Uani d . 1 . .
    C C21 0.3193(5) 0.4363(4) 0.4205(3) 0.0445(12) Uani d . 1 . .
    C C22 0.3731(5) 0.3365(4) 0.4085(3) 0.0443(12) Uani d . 1 A .
    C C23 0.5137(5) 0.3210(4) 0.3792(3) 0.0481(13) Uani d . 1 . .
    C C24 0.5984(6) 0.4014(5) 0.3633(3) 0.0586(16) Uani d . 1 A .
    H H24 0.6925 0.3895 0.3440 0.070 Uiso calc R 1 . .
    C C25 0.5415(6) 0.4989(5) 0.3765(4) 0.0595(15) Uani d . 1 . .
    C C26 0.4024(6) 0.5159(4) 0.4057(3) 0.0539(14) Uani d . 1 A .
    H H26 0.3647 0.5820 0.4155 0.065 Uiso calc R 1 . .
    C C27 0.1651(5) 0.4519(4) 0.4489(3) 0.0449(12) Uani d . 1 A .
    H H27A 0.1338 0.4407 0.5087 0.054 Uiso calc R 1 . .
    H H27B 0.1378 0.5220 0.4331 0.054 Uiso calc R 1 . .
    C C28 0.1395(5) 0.2766(4) 0.4373(3) 0.0463(13) Uani d . 1 A .
    H H28 0.1110 0.2319 0.4034 0.056 Uiso calc R 1 . .
    O O6 0.0678(19) 0.4493(13) 0.0811(8) 0.057(4) Uani d PDU 0.343(12) A 1
    H H6 -0.0051 0.4425 0.0696 0.085 Uiso d PRD 0.343(12) A 1
    C C29 0.1191(7) 0.4085(5) 0.3235(3) 0.079(2) Uani d PD 0.343(12) A 1
    H H29A 0.1792 0.4634 0.3210 0.095 Uiso calc PR 0.343(12) A 1
    C C30 0.0096(19) 0.4808(16) 0.3083(8) 0.052(8) Uani d PDU 0.343(12) A 1
    H H30A 0.0273 0.5481 0.3197 0.062 Uiso calc PR 0.343(12) A 1
    H H30B -0.0748 0.4616 0.3485 0.062 Uiso calc PR 0.343(12) A 1
    C C31 -0.0137(17) 0.4906(19) 0.2262(8) 0.067(6) Uani d PDU 0.343(12) A 1
    H H31A -0.0412 0.5617 0.2137 0.080 Uiso calc PR 0.343(12) A 1
    H H31B -0.0896 0.4502 0.2290 0.080 Uiso calc PR 0.343(12) A 1
    C C32 0.1012(18) 0.4595(13) 0.1567(7) 0.065(6) Uani d PD 0.343(12) A 1
    H H32A 0.1618 0.5162 0.1437 0.078 Uiso calc PR 0.343(12) A 1
    C C33 0.1854(18) 0.3684(13) 0.1758(7) 0.053(6) Uani d PD 0.343(12) A 1
    H H33A 0.1398 0.3080 0.1731 0.063 Uiso calc PR 0.343(12) A 1
    H H33B 0.2713 0.3671 0.1327 0.063 Uiso calc PR 0.343(12) A 1
    C C34 0.2156(15) 0.3599(13) 0.2562(6) 0.057(5) Uani d PD 0.343(12) A 1
    H H34A 0.2257 0.2876 0.2737 0.068 Uiso calc PR 0.343(12) A 1
    H H34B 0.3032 0.3881 0.2476 0.068 Uiso calc PR 0.343(12) A 1
    O O6' 0.0198(12) 0.4810(10) 0.0975(6) 0.095(4) Uani d PDU 0.657(12) A 2
    H H6' -0.0436 0.4642 0.0802 0.142 Uiso d PRD 0.657(12) A 2
    C C29' 0.1191(7) 0.4085(5) 0.3235(3) 0.079(2) Uani d PD 0.657(12) A 2
    H H29B 0.2138 0.4277 0.3026 0.095 Uiso calc PR 0.657(12) A 2
    C C30' 0.0385(12) 0.5058(7) 0.3093(5) 0.049(3) Uani d PD 0.657(12) A 2
    H H30C 0.0738 0.5610 0.3292 0.059 Uiso calc PR 0.657(12) A 2
    H H30D -0.0552 0.4992 0.3425 0.059 Uiso calc PR 0.657(12) A 2
    C C31' 0.0389(12) 0.5356(7) 0.2214(5) 0.067(3) Uani d PDU 0.657(12) A 2
    H H31C -0.0314 0.5897 0.2198 0.081 Uiso calc PR 0.657(12) A 2
    H H31D 0.1262 0.5619 0.1908 0.081 Uiso calc PR 0.657(12) A 2
    C C32' 0.0143(13) 0.4461(8) 0.1814(6) 0.081(4) Uani d PD 0.657(12) A 2
    H H32B -0.0764 0.4224 0.2101 0.098 Uiso calc PR 0.657(12) A 2
    C C33' 0.1193(15) 0.3608(7) 0.1855(5) 0.077(4) Uani d PDU 0.657(12) A 2
    H H33C 0.2091 0.3839 0.1565 0.092 Uiso calc PR 0.657(12) A 2
    H H33D 0.1037 0.3037 0.1583 0.092 Uiso calc PR 0.657(12) A 2
    C C34' 0.1142(13) 0.3259(6) 0.2735(5) 0.072(3) Uani d PDU 0.657(12) A 2
    H H34C 0.0309 0.2912 0.2989 0.087 Uiso calc PR 0.657(12) A 2
    H H34D 0.1902 0.2764 0.2739 0.087 Uiso calc PR 0.657(12) A 2
    C C35 0.0602(5) 0.2507(4) 0.5269(3) 0.0420(12) Uani d . 1 . .
    C C36 0.1226(6) 0.2241(4) 0.5892(4) 0.0519(14) Uani d . 1 A .
    H H36 0.2172 0.2205 0.5769 0.062 Uiso calc R 1 . .
    C C37 0.0451(7) 0.2028(4) 0.6695(4) 0.0570(15) Uani d . 1 . .
    C C38 -0.0942(7) 0.2086(4) 0.6919(4) 0.0617(16) Uani d . 1 A .
    H H38 -0.1444 0.1964 0.7469 0.074 Uiso calc R 1 . .
    C C39 -0.1569(6) 0.2328(4) 0.6310(3) 0.0516(14) Uani d . 1 . .
    H H39 -0.2515 0.2360 0.6442 0.062 Uiso calc R 1 A .
    C C40 -0.0820(5) 0.2523(4) 0.5505(3) 0.0435(12) Uani d . 1 A .
loop_
    _atom_site_aniso_label
    _atom_site_aniso_U_11
    _atom_site_aniso_U_22
    _atom_site_aniso_U_33
    _atom_site_aniso_U_12
    _atom_site_aniso_U_13
    _atom_site_aniso_U_23
    Br1 0.1211(7) 0.0938(6) 0.0491(4) -0.0380(5) -0.0139(4) 0.0028(3)
    Br2 0.0488(4) 0.0931(6) 0.1853(10) 0.0068(4) 0.0052(5) -0.0404(6)
    Br3 0.0649(4) 0.0829(5) 0.1281(7) -0.0302(4) -0.0261(4) 0.0094(5)
    Br4 0.0500(4) 0.0687(4) 0.0959(5) 0.0196(3) -0.0086(3) -0.0173(4)
    Cl1 0.0529(9) 0.0799(11) 0.0661(10) -0.0119(8) 0.0041(8) -0.0084(8)
    Cl2 0.0496(8) 0.0840(11) 0.0619(9) -0.0129(7) -0.0264(7) -0.0010(8)
    O1 0.120(5) 0.060(3) 0.193(7) -0.028(3) 0.019(4) -0.048(4)
    O2 0.073(3) 0.074(3) 0.120(4) -0.024(3) 0.013(3) -0.020(3)
    O3 0.106(4) 0.048(3) 0.083(3) -0.029(2) -0.010(3) 0.002(2)
    O4 0.096(4) 0.143(5) 0.134(5) -0.020(4) -0.076(4) 0.052(4)
    O5 0.147(6) 0.219(8) 0.072(4) -0.013(5) -0.056(4) 0.040(4)
    N1 0.073(4) 0.048(3) 0.094(4) -0.014(3) -0.011(3) -0.012(3)
    N2 0.046(2) 0.038(2) 0.048(3) -0.0040(19) -0.015(2) -0.004(2)
    N3 0.055(3) 0.051(3) 0.037(2) 0.004(2) -0.017(2) -0.006(2)
    N4 0.099(5) 0.081(4) 0.085(5) -0.012(4) -0.052(4) 0.022(3)
    N5 0.040(2) 0.045(3) 0.042(2) 0.0008(19) -0.0101(19) -0.0040(19)
    N6 0.042(3) 0.038(3) 0.079(3) 0.006(2) -0.005(2) -0.010(2)
    C1 0.047(3) 0.036(3) 0.057(3) -0.001(2) -0.014(3) -0.009(3)
    C2 0.059(3) 0.031(3) 0.053(3) -0.008(2) -0.008(3) -0.010(2)
    C3 0.076(4) 0.040(3) 0.050(3) -0.014(3) -0.002(3) -0.006(3)
    C4 0.068(4) 0.050(4) 0.072(5) -0.015(3) 0.023(4) -0.021(3)
    C5 0.049(4) 0.055(4) 0.101(6) 0.001(3) 0.003(4) -0.022(4)
    C6 0.052(3) 0.044(3) 0.084(5) 0.002(3) -0.015(3) -0.016(3)
    C7 0.049(3) 0.043(3) 0.056(3) 0.002(2) -0.021(3) -0.004(3)
    C8 0.040(3) 0.040(3) 0.044(3) -0.001(2) -0.016(2) -0.003(2)
    C9 0.063(4) 0.048(3) 0.063(4) -0.005(3) -0.023(3) -0.001(3)
    C10 0.142(7) 0.068(5) 0.106(6) -0.036(5) -0.080(6) 0.023(4)
    C11 0.148(8) 0.072(5) 0.141(8) -0.035(5) -0.094(7) 0.039(5)
    C12 0.099(5) 0.060(4) 0.070(4) -0.031(4) -0.012(4) 0.005(3)
    C13 0.110(6) 0.073(5) 0.088(5) -0.035(4) -0.045(5) 0.004(4)
    C14 0.079(5) 0.067(4) 0.082(5) -0.022(4) -0.037(4) 0.014(4)
    C15 0.043(3) 0.041(3) 0.040(3) 0.001(2) -0.014(2) -0.001(2)
    C16 0.047(3) 0.044(3) 0.048(3) 0.001(2) -0.013(3) -0.005(2)
    C17 0.052(3) 0.041(3) 0.059(4) -0.002(3) -0.014(3) -0.006(3)
    C18 0.070(4) 0.047(4) 0.078(4) 0.007(3) -0.012(4) -0.021(3)
    C19 0.056(4) 0.065(4) 0.052(4) 0.003(3) 0.004(3) -0.018(3)
    C20 0.043(3) 0.051(3) 0.048(3) 0.000(2) -0.008(3) -0.004(3)
    C21 0.044(3) 0.042(3) 0.046(3) 0.002(2) -0.014(2) 0.000(2)
    C22 0.045(3) 0.042(3) 0.044(3) 0.003(2) -0.013(2) 0.001(2)
    C23 0.041(3) 0.056(3) 0.044(3) 0.004(3) -0.010(2) -0.003(3)
    C24 0.036(3) 0.081(5) 0.058(4) -0.001(3) -0.016(3) 0.003(3)
    C25 0.049(3) 0.062(4) 0.066(4) -0.012(3) -0.016(3) 0.004(3)
    C26 0.053(3) 0.050(3) 0.058(4) -0.005(3) -0.014(3) -0.003(3)
    C27 0.041(3) 0.036(3) 0.052(3) -0.001(2) -0.006(3) -0.004(2)
    C28 0.042(3) 0.043(3) 0.054(3) -0.002(2) -0.013(3) -0.007(3)
    O6 0.080(8) 0.053(7) 0.038(7) 0.013(6) -0.021(6) -0.010(5)
    C29 0.095(5) 0.086(5) 0.056(4) 0.039(4) -0.028(4) -0.021(4)
    C30 0.055(10) 0.053(10) 0.045(10) 0.000(8) -0.011(7) -0.007(7)
    C31 0.072(10) 0.074(10) 0.056(9) 0.013(8) -0.027(8) -0.002(8)
    C32 0.099(18) 0.061(13) 0.038(11) 0.000(12) -0.025(12) -0.005(9)
    C33 0.040(11) 0.080(14) 0.038(10) -0.002(9) -0.010(8) -0.009(9)
    C34 0.045(10) 0.070(12) 0.053(11) 0.010(9) -0.013(9) -0.009(9)
    O6' 0.114(7) 0.125(8) 0.053(5) -0.037(6) -0.030(5) 0.003(5)
    C29' 0.095(5) 0.086(5) 0.056(4) 0.039(4) -0.028(4) -0.021(4)
    C30' 0.060(6) 0.043(6) 0.050(6) -0.006(5) -0.021(5) -0.009(4)
    C31' 0.066(6) 0.076(6) 0.063(6) -0.006(5) -0.027(5) 0.004(5)
    C32' 0.079(9) 0.139(12) 0.029(6) -0.050(9) -0.015(6) 0.020(6)
    C33' 0.103(9) 0.077(7) 0.047(6) -0.022(6) -0.009(6) -0.011(5)
    C34' 0.092(7) 0.061(6) 0.067(6) -0.012(5) -0.027(5) 0.003(5)
    C35 0.042(3) 0.036(3) 0.050(3) 0.002(2) -0.017(3) -0.009(2)
    C36 0.046(3) 0.041(3) 0.069(4) 0.003(2) -0.022(3) 0.001(3)
    C37 0.075(4) 0.046(3) 0.058(4) -0.002(3) -0.036(3) 0.007(3)
    C38 0.075(4) 0.050(4) 0.055(4) -0.005(3) -0.013(3) 0.004(3)
    C39 0.049(3) 0.054(3) 0.050(3) -0.002(3) -0.014(3) 0.000(3)
    C40 0.044(3) 0.040(3) 0.051(3) -0.001(2) -0.020(3) -0.005(2)
_geom_special_details
;
 All esds (except the esd in the dihedral angle between two l.s. planes)
 are estimated using the full covariance matrix.  The cell esds are taken
 into account individually in the estimation of esds in distances, angles
 and torsion angles; correlations between esds in cell parameters are only
 used when they are defined by crystal symmetry.  An approximate (isotropic)
 treatment of cell esds is used for estimating esds involving l.s. planes.
;
loop_
    _geom_bond_atom_site_label_1
    _geom_bond_atom_site_label_2
    _geom_bond_site_symmetry_2
    _geom_bond_distance
    _geom_bond_publ_flag
    Br1 C3 . 1.897(6) ?
    Br2 C5 . 1.904(6) ?
    Br3 C25 . 1.890(6) ?
    Br4 C23 . 1.893(5) ?
    Cl1 C20 . 1.737(5) ?
    Cl2 C40 . 1.729(5) ?
    O1 N1 . 1.201(6) ?
    O2 N1 . 1.204(7) ?
    O3 C12 . 1.441(7) ?
    O3 H3 . 0.8401 ?
    O4 N4 . 1.186(8) ?
    O5 N4 . 1.210(8) ?
    N1 C17 . 1.460(7) ?
    N2 C7 . 1.461(6) ?
    N2 C8 . 1.464(6) ?
    N2 C9 . 1.487(7) ?
    N3 C2 . 1.371(7) ?
    N3 C8 . 1.444(6) ?
    N3 H3N . 0.8600 ?
    N4 C37 . 1.472(8) ?
    N5 C28 . 1.448(6) ?
    N5 C27 . 1.460(6) ?
    N5 C29 . 1.470(7) ?
    N6 C22 . 1.383(6) ?
    N6 C28 . 1.467(6) ?
    N6 H6N . 0.8600 ?
    C1 C6 . 1.383(7) ?
    C1 C2 . 1.416(7) ?
    C1 C7 . 1.499(7) ?
    C2 C3 . 1.403(8) ?
    C3 C4 . 1.379(9) ?
    C4 C5 . 1.364(9) ?
    C4 H4 . 0.9300 ?
    C5 C6 . 1.363(9) ?
    C6 H6B . 0.9300 ?
    C7 H7A . 0.9700 ?
    C7 H7B . 0.9700 ?
    C8 C15 . 1.525(7) ?
    C8 H8 . 0.9800 ?
    C9 C14 . 1.505(8) ?
    C9 C10 . 1.507(8) ?
    C9 H9 . 0.9800 ?
    C10 C11 . 1.548(9) ?
    C10 H10A . 0.9700 ?
    C10 H10B . 0.9700 ?
    C11 C12 . 1.427(10) ?
    C11 H11A . 0.9700 ?
    C11 H11B . 0.9700 ?
    C12 C13 . 1.497(9) ?
    C12 H12 . 0.9800 ?
    C13 C14 . 1.545(9) ?
    C13 H13A . 0.9700 ?
    C13 H13B . 0.9700 ?
    C14 H14A . 0.9700 ?
    C14 H14B . 0.9700 ?
    C15 C16 . 1.372(7) ?
    C15 C20 . 1.394(7) ?
    C16 C17 . 1.376(7) ?
    C16 H16 . 0.9300 ?
    C17 C18 . 1.378(8) ?
    C18 C19 . 1.375(8) ?
    C18 H18 . 0.9300 ?
    C19 C20 . 1.365(8) ?
    C19 H19 . 0.9300 ?
    C21 C26 . 1.367(7) ?
    C21 C22 . 1.387(7) ?
    C21 C27 . 1.517(7) ?
    C22 C23 . 1.388(7) ?
    C23 C24 . 1.384(8) ?
    C24 C25 . 1.373(8) ?
    C24 H24 . 0.9300 ?
    C25 C26 . 1.375(8) ?
    C26 H26 . 0.9300 ?
    C27 H27A . 0.9700 ?
    C27 H27B . 0.9700 ?
    C28 C35 . 1.519(7) ?
    C28 H28 . 0.9800 ?
    O6 C32 . 1.439(10) ?
    O6 H6 . 0.8401 ?
    O6 H6' . 1.1466 ?
    C29 C34 . 1.442(8) ?
    C29 C30 . 1.466(8) ?
    C29 H29A . 0.9800 ?
    C30 C31 . 1.468(9) ?
    C30 H30A . 0.9700 ?
    C30 H30B . 0.9700 ?
    C31 C32 . 1.469(9) ?
    C31 H31A . 0.9700 ?
    C31 H31B . 0.9700 ?
    C32 C33 . 1.474(9) ?
    C32 H32A . 0.9800 ?
    C33 C34 . 1.470(9) ?
    C33 H33A . 0.9700 ?
    C33 H33B . 0.9700 ?
    C34 H34A . 0.9700 ?
    C34 H34B . 0.9700 ?
    O6' C32' . 1.432(12) ?
    O6' H6 . 0.8290 ?
    O6' H6' . 0.8401 ?
    C30' C31' . 1.496(7) ?
    C30' H30C . 0.9700 ?
    C30' H30D . 0.9700 ?
    C31' C32' . 1.494(7) ?
    C31' H31C . 0.9700 ?
    C31' H31D . 0.9700 ?
    C32' C33' . 1.492(8) ?
    C32' H32B . 0.9800 ?
    C33' C34' . 1.497(7) ?
    C33' H33C . 0.9700 ?
    C33' H33D . 0.9700 ?
    C34' H34C . 0.9700 ?
    C34' H34D . 0.9700 ?
    C35 C36 . 1.382(7) ?
    C35 C40 . 1.397(7) ?
    C36 C37 . 1.377(8) ?
    C36 H36 . 0.9300 ?
    C37 C38 . 1.367(8) ?
    C38 C39 . 1.360(8) ?
    C38 H38 . 0.9300 ?
    C39 C40 . 1.369(7) ?
    C39 H39 . 0.9300 ?
loop_
    _geom_angle_atom_site_label_1
    _geom_angle_atom_site_label_2
    _geom_angle_atom_site_label_3
    _geom_angle_site_symmetry_1
    _geom_angle_site_symmetry_3
    _geom_angle
    _geom_angle_publ_flag
    C12 O3 H3 . . 118.6 ?
    O1 N1 O2 . . 122.5(6) ?
    O1 N1 C17 . . 118.7(6) ?
    O2 N1 C17 . . 118.8(5) ?
    C7 N2 C8 . . 109.3(4) ?
    C7 N2 C9 . . 112.8(4) ?
    C8 N2 C9 . . 115.5(4) ?
    C2 N3 C8 . . 121.6(4) ?
    C2 N3 H3N . . 119.2 ?
    C8 N3 H3N . . 119.2 ?
    O4 N4 O5 . . 123.2(7) ?
    O4 N4 C37 . . 118.6(7) ?
    O5 N4 C37 . . 118.1(7) ?
    C28 N5 C27 . . 109.7(4) ?
    C28 N5 C29 . . 117.3(4) ?
    C27 N5 C29 . . 112.7(4) ?
    C22 N6 C28 . . 121.7(4) ?
    C22 N6 H6N . . 119.2 ?
    C28 N6 H6N . . 119.2 ?
    C6 C1 C2 . . 119.6(5) ?
    C6 C1 C7 . . 122.8(5) ?
    C2 C1 C7 . . 117.6(5) ?
    N3 C2 C3 . . 123.3(5) ?
    N3 C2 C1 . . 119.7(5) ?
    C3 C2 C1 . . 117.0(5) ?
    C4 C3 C2 . . 122.4(6) ?
    C4 C3 Br1 . . 119.0(5) ?
    C2 C3 Br1 . . 118.5(5) ?
    C5 C4 C3 . . 118.5(6) ?
    C5 C4 H4 . . 120.8 ?
    C3 C4 H4 . . 120.8 ?
    C6 C5 C4 . . 121.6(6) ?
    C6 C5 Br2 . . 119.5(6) ?
    C4 C5 Br2 . . 118.8(5) ?
    C5 C6 C1 . . 120.8(6) ?
    C5 C6 H6B . . 119.6 ?
    C1 C6 H6B . . 119.6 ?
    N2 C7 C1 . . 114.2(4) ?
    N2 C7 H7A . . 108.7 ?
    C1 C7 H7A . . 108.7 ?
    N2 C7 H7B . . 108.7 ?
    C1 C7 H7B . . 108.7 ?
    H7A C7 H7B . . 107.6 ?
    N3 C8 N2 . . 111.8(4) ?
    N3 C8 C15 . . 113.2(4) ?
    N2 C8 C15 . . 110.3(4) ?
    N3 C8 H8 . . 107.1 ?
    N2 C8 H8 . . 107.1 ?
    C15 C8 H8 . . 107.1 ?
    N2 C9 C14 . . 113.4(5) ?
    N2 C9 C10 . . 108.7(5) ?
    C14 C9 C10 . . 109.1(5) ?
    N2 C9 H9 . . 108.5 ?
    C14 C9 H9 . . 108.5 ?
    C10 C9 H9 . . 108.5 ?
    C9 C10 C11 . . 111.9(6) ?
    C9 C10 H10A . . 109.2 ?
    C11 C10 H10A . . 109.2 ?
    C9 C10 H10B . . 109.2 ?
    C11 C10 H10B . . 109.2 ?
    H10A C10 H10B . . 107.9 ?
    C12 C11 C10 . . 110.9(6) ?
    C12 C11 H11A . . 109.5 ?
    C10 C11 H11A . . 109.5 ?
    C12 C11 H11B . . 109.5 ?
    C10 C11 H11B . . 109.5 ?
    H11A C11 H11B . . 108.1 ?
    C11 C12 O3 . . 111.2(6) ?
    C11 C12 C13 . . 111.6(6) ?
    O3 C12 C13 . . 108.1(5) ?
    C11 C12 H12 . . 108.6 ?
    O3 C12 H12 . . 108.6 ?
    C13 C12 H12 . . 108.6 ?
    C12 C13 C14 . . 110.3(5) ?
    C12 C13 H13A . . 109.6 ?
    C14 C13 H13A . . 109.6 ?
    C12 C13 H13B . . 109.6 ?
    C14 C13 H13B . . 109.6 ?
    H13A C13 H13B . . 108.1 ?
    C9 C14 C13 . . 111.8(5) ?
    C9 C14 H14A . . 109.3 ?
    C13 C14 H14A . . 109.3 ?
    C9 C14 H14B . . 109.3 ?
    C13 C14 H14B . . 109.3 ?
    H14A C14 H14B . . 107.9 ?
    C16 C15 C20 . . 116.8(5) ?
    C16 C15 C8 . . 122.2(5) ?
    C20 C15 C8 . . 120.8(5) ?
    C15 C16 C17 . . 120.9(5) ?
    C15 C16 H16 . . 119.5 ?
    C17 C16 H16 . . 119.5 ?
    C16 C17 C18 . . 121.8(5) ?
    C16 C17 N1 . . 119.2(5) ?
    C18 C17 N1 . . 119.0(5) ?
    C19 C18 C17 . . 117.6(5) ?
    C19 C18 H18 . . 121.2 ?
    C17 C18 H18 . . 121.2 ?
    C20 C19 C18 . . 120.7(5) ?
    C20 C19 H19 . . 119.7 ?
    C18 C19 H19 . . 119.7 ?
    C19 C20 C15 . . 122.1(5) ?
    C19 C20 Cl1 . . 117.5(4) ?
    C15 C20 Cl1 . . 120.4(4) ?
    C26 C21 C22 . . 121.0(5) ?
    C26 C21 C27 . . 122.4(5) ?
    C22 C21 C27 . . 116.7(5) ?
    N6 C22 C21 . . 120.0(5) ?
    N6 C22 C23 . . 122.3(5) ?
    C21 C22 C23 . . 117.7(5) ?
    C24 C23 C22 . . 121.7(5) ?
    C24 C23 Br4 . . 119.4(4) ?
    C22 C23 Br4 . . 118.9(4) ?
    C25 C24 C23 . . 119.0(5) ?
    C25 C24 H24 . . 120.5 ?
    C23 C24 H24 . . 120.5 ?
    C24 C25 C26 . . 120.2(5) ?
    C24 C25 Br3 . . 120.6(4) ?
    C26 C25 Br3 . . 119.1(5) ?
    C21 C26 C25 . . 120.5(5) ?
    C21 C26 H26 . . 119.8 ?
    C25 C26 H26 . . 119.8 ?
    N5 C27 C21 . . 110.9(4) ?
    N5 C27 H27A . . 109.5 ?
    C21 C27 H27A . . 109.5 ?
    N5 C27 H27B . . 109.5 ?
    C21 C27 H27B . . 109.5 ?
    H27A C27 H27B . . 108.1 ?
    N5 C28 N6 . . 112.7(4) ?
    N5 C28 C35 . . 109.0(4) ?
    N6 C28 C35 . . 112.2(4) ?
    N5 C28 H28 . . 107.6 ?
    N6 C28 H28 . . 107.6 ?
    C35 C28 H28 . . 107.6 ?
    C32 O6 H6 . . 134.0 ?
    C32 O6 H6' . . 118.5 ?
    H6 O6 H6' . . 20.8 ?
    C34 C29 C30 . . 120.7(6) ?
    C34 C29 N5 . . 126.4(6) ?
    C30 C29 N5 . . 112.1(6) ?
    C34 C29 H29A . . 93.0 ?
    C30 C29 H29A . . 93.0 ?
    N5 C29 H29A . . 93.0 ?
    C29 C30 C31 . . 118.7(7) ?
    C29 C30 H30A . . 107.6 ?
    C31 C30 H30A . . 107.6 ?
    C29 C30 H30B . . 107.6 ?
    C31 C30 H30B . . 107.6 ?
    H30A C30 H30B . . 107.1 ?
    C30 C31 C32 . . 117.0(8) ?
    C30 C31 H31A . . 108.0 ?
    C32 C31 H31A . . 108.1 ?
    C30 C31 H31B . . 108.0 ?
    C32 C31 H31B . . 108.0 ?
    H31A C31 H31B . . 107.3 ?
    O6 C32 C31 . . 115.5(14) ?
    O6 C32 C33 . . 109.5(12) ?
    C31 C32 C33 . . 115.2(9) ?
    O6 C32 H32A . . 105.1 ?
    C31 C32 H32A . . 105.1 ?
    C33 C32 H32A . . 105.1 ?
    C34 C33 C32 . . 117.0(8) ?
    C34 C33 H33A . . 108.1 ?
    C32 C33 H33A . . 108.1 ?
    C34 C33 H33B . . 108.1 ?
    C32 C33 H33B . . 108.1 ?
    H33A C33 H33B . . 107.3 ?
    C29 C34 C33 . . 118.0(7) ?
    C29 C34 H34A . . 107.8 ?
    C33 C34 H34A . . 107.8 ?
    C29 C34 H34B . . 107.8 ?
    C33 C34 H34B . . 107.8 ?
    H34A C34 H34B . . 107.1 ?
    C32' O6' H6 . . 118.2 ?
    C32' O6' H6' . . 116.1 ?
    H6 O6' H6' . . 32.6 ?
    C31' C30' H30C . . 108.4 ?
    C31' C30' H30D . . 108.4 ?
    H30C C30' H30D . . 107.5 ?
    C32' C31' C30' . . 111.1(7) ?
    C32' C31' H31C . . 109.4 ?
    C30' C31' H31C . . 109.4 ?
    C32' C31' H31D . . 109.4 ?
    C30' C31' H31D . . 109.4 ?
    H31C C31' H31D . . 108.0 ?
    O6' C32' C33' . . 111.3(9) ?
    O6' C32' C31' . . 107.2(9) ?
    C33' C32' C31' . . 110.1(7) ?
    O6' C32' H32B . . 109.4 ?
    C33' C32' H32B . . 109.4 ?
    C31' C32' H32B . . 109.4 ?
    C32' C33' C34' . . 110.9(7) ?
    C32' C33' H33C . . 109.5 ?
    C34' C33' H33C . . 109.5 ?
    C32' C33' H33D . . 109.5 ?
    C34' C33' H33D . . 109.5 ?
    H33C C33' H33D . . 108.1 ?
    C33' C34' H34C . . 108.7 ?
    C33' C34' H34D . . 108.7 ?
    H34C C34' H34D . . 107.6 ?
    C36 C35 C40 . . 116.3(5) ?
    C36 C35 C28 . . 122.9(5) ?
    C40 C35 C28 . . 120.9(4) ?
    C37 C36 C35 . . 120.2(5) ?
    C37 C36 H36 . . 119.9 ?
    C35 C36 H36 . . 119.9 ?
    C38 C37 C36 . . 122.7(5) ?
    C38 C37 N4 . . 119.3(6) ?
    C36 C37 N4 . . 118.0(6) ?
    C39 C38 C37 . . 117.7(6) ?
    C39 C38 H38 . . 121.1 ?
    C37 C38 H38 . . 121.1 ?
    C38 C39 C40 . . 120.7(5) ?
    C38 C39 H39 . . 119.7 ?
    C40 C39 H39 . . 119.7 ?
    C39 C40 C35 . . 122.4(5) ?
    C39 C40 Cl2 . . 116.8(4) ?
    C35 C40 Cl2 . . 120.8(4) ?
loop_
    _geom_hbond_atom_site_label_D
    _geom_hbond_atom_site_label_H
    _geom_hbond_atom_site_label_A
    _geom_hbond_site_symmetry_A
    _geom_hbond_distance_DH
    _geom_hbond_distance_HA
    _geom_hbond_distance_DA
    _geom_hbond_angle_DHA
    N3 H3N O4 2_656 0.86 2.33 2.942(7) 128.9
    O3 H3 O6' 2_665 0.84 1.89 2.713(12) 166.0
    O6 H6 O3 1_455 0.84 2.04 2.877(17) 179.4
    O6' H6' O3 1_455 0.84 1.85 2.694(10) 178.7
