# Supplementary material for: 4-[6,8-Dibromo-2-(2-chloro-5-nitro­phen­yl)-1,2,3,4-tetra­hydro­quinazolin-3-yl]cyclo­hexa­nol
Source: Acta Crystallogr Sect E Struct Rep Online. 2010 Apr 28;66(Pt 5):o1205–6. doi: 10.1107/S1600536810015023 (PMC2979269; doi:10.1107/S1600536810015023)
Supplement: Supplementary file 2 [file e-66-o1205-Isup2.hkl]

# 
# h,k,l, Fc-squared, Fo-squared, sigma(Fo-squared) and status flag 
# 
data_I
_shelx_title ' 20080829a_0m in P-1' 
_shelx_refln_list_code          4 
_shelx_F_calc_maximum      359.48 
_exptl_crystal_F_000      1088.00 
_reflns_d_resolution_high  0.8044 
 
loop_ 
 _symmetry_equiv_pos_as_xyz 
 'x, y, z' 
 '-x, -y, -z' 
 
_cell_length_a    10.2614 
_cell_length_b    13.1418 
_cell_length_c    16.9315 
_cell_angle_alpha  83.764 
_cell_angle_beta   73.309 
_cell_angle_gamma  84.750 
 
_shelx_F_squared_multiplier     1.000 
 
loop_ 
 _refln_index_h 
 _refln_index_k 
 _refln_index_l 
 _refln_F_squared_calc 
 _refln_F_squared_meas 
 _refln_F_squared_sigma 
 _refln_observed_status 
   1   0   0     2668.55     3012.12     55.62 o 
   2   0   0     4239.16     4881.94     62.46 o 
   3   0   0     1531.36     1631.30     25.72 o 
   4   0   0    28462.72    27984.76    338.16 o 
   5   0   0     3125.85     3282.46     49.93 o 
   6   0   0      941.76      872.08     23.87 o 
   7   0   0      347.27      363.33     18.49 o 
   8   0   0       70.69       79.98     16.15 o 
   9   0   0      281.23      358.87     40.03 o 
  10   0   0      208.38      227.86     40.99 o 
  11   0   0      120.32      123.10     48.42 o 
  12   0   0       16.01       -4.43     46.75 o 
 -12   1   0       37.43       43.63     48.42 o 
 -11   1   0       65.02       99.96     44.59 o 
 -10   1   0       91.52      116.51     43.63 o 
  -9   1   0      150.84      160.85     35.12 o 
  -8   1   0     2172.11     2023.74     71.08 o 
  -7   1   0      138.64      151.37     19.96 o 
  -6   1   0    12883.63    12995.23    193.64 o 
  -5   1   0       21.75       -7.18     10.91 o 
  -4   1   0      993.43     1249.93     23.06 o 
  -3   1   0     3549.88     3989.98     53.11 o 
  -2   1   0     6873.48     7618.76    138.92 o 
  -1   1   0      269.74      257.58     10.55 o 
   1   1   0     1755.96     1830.41     34.16 o 
   2   1   0      974.36      919.10     21.58 o 
   3   1   0     2335.68     2224.39     45.07 o 
   4   1   0    12815.88    12708.47    278.08 o 
   5   1   0     4308.66     4382.51     98.77 o 
   6   1   0     1615.94     1414.86     30.39 o 
   7   1   0       10.14       22.23     12.76 o 
   8   1   0     1098.74     1169.06     33.22 o 
   9   1   0     3556.79     3738.57     66.78 o 
  10   1   0      114.30      108.12     37.52 o 
  11   1   0      313.66      274.48     47.70 o 
  12   1   0      253.27      216.59     56.33 o 
 -11   2   0      186.37      145.75     51.06 o 
 -10   2   0       38.69      127.41     39.79 o 
  -9   2   0      615.86      460.51     45.43 o 
  -8   2   0      134.22       96.01     31.28 o 
  -7   2   0       79.18       94.57     25.17 o 
  -6   2   0     1325.42     1336.57     28.67 o 
  -5   2   0        7.24       11.21      7.96 o 
  -4   2   0     4373.04     4378.74     59.48 o 
  -3   2   0     2342.81     2363.07     33.43 o 
  -2   2   0    28372.47    29152.73    507.37 o 
  -1   2   0    10710.28    10593.72    187.94 o 
   0   2   0     1419.02     1550.52     18.51 o 
   1   2   0      922.75      917.18     16.47 o 
   2   2   0      259.74      322.19     14.14 o 
   3   2   0    25915.36    25403.10    424.07 o 
   4   2   0     1860.49     1851.50     43.99 o 
   5   2   0      163.98      219.34     32.00 o 
   6   2   0     3990.22     4026.42     68.68 o 
   7   2   0      420.55      431.73     20.65 o 
   8   2   0        0.15        4.68     16.01 o 
   9   2   0       91.23       79.53     42.79 o 
  10   2   0       77.85       78.87     33.80 o 
  11   2   0      218.78      228.46     47.94 o 
  12   2   0      101.35      164.09     48.54 o 
 -11   3   0      254.71      282.75     51.78 o 
 -10   3   0        0.74      -13.66     38.48 o 
  -9   3   0      356.78      256.86     41.11 o 
  -8   3   0      236.93      305.05     37.64 o 
  -7   3   0      888.22      955.18     49.50 o 
  -6   3   0      481.73      572.70     37.40 o 
  -5   3   0    11666.80    12084.26    366.48 o 
  -4   3   0     4315.94     4705.62    124.96 o 
  -3   3   0      443.12      367.02     20.98 o 
  -2   3   0     2340.62     2398.19     53.10 o 
  -1   3   0      270.21      150.18     11.33 o 
   0   3   0      383.89      521.84      9.74 o 
   1   3   0    21701.16    21640.42    260.43 o 
   2   3   0     8703.88     8306.02    109.43 o 
   3   3   0     2158.56     2143.84     47.70 o 
   4   3   0      940.83      912.27     30.32 o 
   5   3   0     8298.24     8803.71    161.09 o 
   6   3   0     4907.04     4793.49     72.04 o 
   7   3   0     1359.49     1202.07     33.03 o 
   8   3   0      465.52      444.00     24.32 o 
   9   3   0        0.22        3.27     19.38 o 
  10   3   0      373.40      452.66     29.75 o 
  11   3   0      147.78      130.05     44.47 o 
  12   3   0      217.04      261.90     55.14 o 
 -11   4   0      162.34      105.12     49.74 o 
 -10   4   0      553.74      588.40     59.69 o 
  -9   4   0      229.63      233.49     41.59 o 
  -8   4   0       94.77      128.85     36.08 o 
  -7   4   0        2.69       16.06     27.69 o 
  -6   4   0      669.42      694.24     39.43 o 
  -5   4   0      164.72      227.62     23.73 o 
  -4   4   0     2017.44     2259.87     59.57 o 
  -3   4   0     2085.36     2049.27     53.34 o 
  -2   4   0      162.88      135.32     13.06 o 
  -1   4   0      120.61      120.98      5.64 o 
   0   4   0      148.49      250.70      8.62 o 
   1   4   0      349.69      381.67     11.01 o 
   2   4   0     2135.01     2158.60     37.09 o 
   3   4   0     4555.02     4901.50     94.69 o 
   4   4   0    13853.01    14033.27    245.84 o 
   5   4   0     1156.03     1039.92     38.72 o 
   6   4   0     1044.64      934.80     38.00 o 
   7   4   0     4140.16     3870.32     67.54 o 
   8   4   0      521.07      456.57     25.25 o 
   9   4   0       85.26       59.46     20.09 o 
  10   4   0        1.96       -2.34     21.91 o 
  11   4   0       61.62        1.14     36.86 o 
 -11   5   0       10.44      -30.92     50.46 o 
 -10   5   0      595.01      669.07     60.53 o 
  -9   5   0      176.51      186.38     45.79 o 
  -8   5   0      193.93      185.43     37.52 o 
  -7   5   0      217.60      208.92     33.80 o 
  -6   5   0     1410.25     1671.83     60.29 o 
  -5   5   0     1493.14     1454.76     52.14 o 
  -4   5   0     4372.10     4769.17    104.88 o 
  -3   5   0       88.10       72.28     15.22 o 
  -2   5   0      642.26      814.07     23.43 o 
  -1   5   0    18508.69    17975.64    194.91 o 
   0   5   0     3001.48     3500.45     42.58 o 
   1   5   0     7512.81     7381.40     81.98 o 
   2   5   0      846.78      741.35     21.73 o 
   3   5   0     8116.02     8496.08    117.97 o 
   4   5   0     2661.50     2964.06     68.44 o 
   5   5   0       69.21       92.77     19.90 o 
   6   5   0     1253.67     1249.32     45.31 o 
   7   5   0       72.10       30.09     20.98 o 
   8   5   0       44.01       53.83     18.22 o 
   9   5   0      277.09      298.82     24.83 o 
  10   5   0       22.23       79.85     23.84 o 
  11   5   0        1.07      -24.36     26.91 o 
 -11   6   0        2.08       81.63     50.46 o 
 -10   6   0       43.39      -33.08     42.67 o 
  -9   6   0      525.05      403.45     52.86 o 
  -8   6   0      168.10      226.90     40.15 o 
  -7   6   0     2297.71     2507.02     82.23 o 
  -6   6   0       84.43       43.03     26.61 o 
  -5   6   0      804.53      668.23     38.96 o 
  -4   6   0     1500.16     1262.98     45.07 o 
  -3   6   0      413.15      427.67     27.45 o 
  -2   6   0     2880.91     3137.08     39.63 o 
  -1   6   0     6798.38     7192.88     80.18 o 
   0   6   0      253.24      270.06     12.38 o 
   1   6   0    12667.96    13170.06    140.94 o 
   2   6   0      814.89      890.52     19.42 o 
   3   6   0     2608.52     2797.55     50.67 o 
   4   6   0       37.62       18.70     16.78 o 
   5   6   0     1913.53     2047.48     58.37 o 
   6   6   0      245.73      249.55     26.49 o 
   7   6   0      416.86      332.14     31.76 o 
   8   6   0     2203.29     2025.49     69.04 o 
   9   6   0       37.86        2.75     19.96 o 
  10   6   0      340.48      372.00     30.64 o 
  11   6   0       68.30       74.43     40.51 o 
 -10   7   0      174.80      136.04     47.94 o 
  -9   7   0      152.08      215.87     44.71 o 
  -8   7   0      110.68      125.26     37.04 o 
  -7   7   0     1418.07     1217.07     58.85 o 
  -6   7   0      541.47      529.07     39.43 o 
  -5   7   0      364.06      372.77     32.24 o 
  -4   7   0     1210.40     1165.05     47.47 o 
  -3   7   0     2802.67     2799.25     71.68 o 
  -2   7   0      520.67      311.82     12.41 o 
  -1   7   0      601.25      642.58     37.21 o 
   0   7   0     2873.44     3001.94     53.17 o 
   1   7   0     1885.08     1791.58     41.62 o 
   2   7   0    20902.12    21988.80    229.54 o 
   3   7   0       79.45      116.27     23.31 o 
   4   7   0      703.17      706.58     36.08 o 
   5   7   0     1259.78     1210.12     46.99 o 
   6   7   0      830.31      839.03     44.23 o 
   7   7   0      161.13      158.70     29.97 o 
   8   7   0       44.48       49.82     18.86 o 
   9   7   0        9.08       14.26     29.37 o 
  10   7   0      226.57      174.64     38.60 o 
  11   7   0       50.87       80.67     38.72 o 
 -10   8   0      161.03       85.34     47.35 o 
  -9   8   0      140.18      127.17     46.87 o 
  -8   8   0       51.07       -9.71     33.56 o 
  -7   8   0        8.96       -2.28     31.16 o 
  -6   8   0     1530.63     1249.68     57.29 o 
  -5   8   0      130.97      132.09     30.09 o 
  -4   8   0     2170.63     1925.22     63.05 o 
  -3   8   0      342.03      320.88     24.57 o 
  -2   8   0      390.02      448.32     24.07 o 
  -1   8   0      941.80     1022.29     33.19 o 
   0   8   0      728.28      863.71     21.41 o 
   1   8   0       79.56       66.35     10.78 o 
   2   8   0      174.39      205.61     13.46 o 
   3   8   0       46.49       21.74     15.61 o 
   4   8   0     1192.40     1218.32     37.85 o 
   5   8   0     1814.33     1810.39     60.29 o 
   6   8   0      309.67      315.60     32.84 o 
   7   8   0      816.86      843.47     48.66 o 
   8   8   0      414.36      411.84     42.79 o 
   9   8   0       24.52       30.09     33.80 o 
  10   8   0       85.35       95.77     38.24 o 
  -9   9   0      115.14      130.53     45.67 o 
  -8   9   0       18.97        9.11     34.64 o 
  -7   9   0       23.40       10.55     36.68 o 
  -6   9   0      789.67      767.71     50.34 o 
  -5   9   0       66.14       30.68     26.85 o 
  -4   9   0      318.24      268.51     25.02 o 
  -3   9   0      334.45      395.63     25.34 o 
  -2   9   0       21.51       16.06     15.87 o 
  -1   9   0     2925.91     2567.13     39.69 o 
   0   9   0     2479.13     2577.41     40.36 o 
   1   9   0      352.21      327.24     16.29 o 
   2   9   0      144.03       98.00     13.59 o 
   3   9   0     1473.52     1694.90    108.12 o 
   4   9   0      348.56      292.38     41.11 o 
   5   9   0     1484.35     1556.76     59.93 o 
   6   9   0      174.45      141.20     29.85 o 
   7   9   0       17.67        1.20     29.73 o 
   8   9   0       87.56      123.58     34.76 o 
   9   9   0       44.91       95.89     38.24 o 
  10   9   0      120.80      106.08     40.63 o 
  -9  10   0       94.96       30.09     48.42 o 
  -8  10   0       23.60      -37.52     42.19 o 
  -7  10   0       86.75       72.76     37.28 o 
  -6  10   0       36.42       44.11     36.08 o 
  -5  10   0      251.78      225.88     27.96 o 
  -4  10   0      251.94      299.69     27.44 o 
  -3  10   0     1158.61     1118.84     40.60 o 
  -2  10   0       37.78       36.70     18.92 o 
  -1  10   0       38.35       18.92     17.93 o 
   0  10   0      125.26      107.73     14.32 o 
   1  10   0       12.43       -2.14     22.11 o 
   2  10   0      796.16      700.75     31.30 o 
   3  10   0      696.87      763.70     35.41 o 
   4  10   0      199.82      150.11     25.28 o 
   5  10   0     1109.34     1166.37     55.02 o 
   6  10   0       17.88       22.89     30.44 o 
   7  10   0       50.21       53.94     32.84 o 
   8  10   0      289.10      368.09     45.07 o 
   9  10   0      263.28      293.66     46.27 o 
  10  10   0        3.03       10.31     44.71 o 
  -8  11   0      309.85      294.26     54.90 o 
  -7  11   0       92.69       86.30     43.63 o 
  -6  11   0      205.51      233.90     33.89 o 
  -5  11   0        0.97      -11.45     25.46 o 
  -4  11   0        0.58       -8.89     22.39 o 
  -3  11   0        8.91       16.98     22.51 o 
  -2  11   0       12.12       17.77     20.98 o 
  -1  11   0      747.19      822.01     62.45 o 
   0  11   0      157.22      162.53     39.79 o 
   1  11   0      218.40      186.32     28.11 o 
   2  11   0        8.54        9.09     18.78 o 
   3  11   0      113.24      172.97     24.70 o 
   4  11   0       13.73       44.87     24.37 o 
   5  11   0       32.74        7.91     34.88 o 
   6  11   0      117.23      162.05     38.72 o 
   7  11   0        3.28        4.32     34.04 o 
   8  11   0       18.23       29.01     39.31 o 
   9  11   0      135.06      156.54     48.90 o 
  -7  12   0       16.49       10.18     33.27 o 
  -6  12   0      157.59      155.50     33.42 o 
  -5  12   0       49.15       15.22     27.76 o 
  -4  12   0      123.80      197.29     48.30 o 
  -3  12   0       73.18       67.48     41.47 o 
  -2  12   0       62.17       29.13     42.55 o 
  -1  12   0      158.47      129.21     42.43 o 
   0  12   0        2.52       11.39     39.19 o 
   1  12   0      388.17      383.64     36.56 o 
   2  12   0       32.32       43.56     23.61 o 
   3  12   0       12.39       27.48     24.81 o 
   4  12   0      281.06      214.86     28.36 o 
   5  12   0      269.49      350.83     43.27 o 
   6  12   0        0.96        1.68     35.00 o 
   7  12   0       50.44       37.04     40.87 o 
   8  12   0      171.60      178.11     45.07 o 
  -6  13   0        2.07       10.91     52.86 o 
  -5  13   0      366.67      400.34     61.49 o 
  -4  13   0       37.57       -0.72     48.18 o 
  -3  13   0       32.44       -0.48     42.79 o 
  -2  13   0        6.90        9.95     42.55 o 
  -1  13   0       96.86       64.13     47.11 o 
   0  13   0       40.06      -22.53     40.15 o 
   1  13   0       25.00       16.90     41.71 o 
   2  13   0       56.12       43.68     26.28 o 
   3  13   0       25.90       14.62     25.06 o 
   4  13   0        1.42       -7.90     29.01 o 
   5  13   0        6.66       12.59     38.48 o 
   6  13   0       31.13       62.33     46.03 o 
   7  13   0        8.67       59.33     45.31 o 
  -5  14   0       43.59       42.67     56.69 o 
  -4  14   0       36.98        3.84     48.66 o 
  -3  14   0       53.12      101.04     52.02 o 
  -2  14   0      187.25      183.75     53.46 o 
  -1  14   0      308.48      384.40     59.69 o 
   0  14   0      189.73      190.82     51.30 o 
   1  14   0        0.18       35.24     45.19 o 
   2  14   0       14.38       74.19     47.70 o 
   3  14   0      213.84      201.50     34.67 o 
   4  14   0      250.57      269.66     36.20 o 
   5  14   0       73.33       82.17     33.90 o 
   6  14   0        0.96        3.72     44.47 o 
  -3  15   0       58.42      111.47     59.81 o 
  -2  15   0      103.75      116.27     55.02 o 
  -1  15   0       22.01       -7.91     52.74 o 
   0  15   0        5.44       18.94     52.38 o 
   1  15   0        0.37       -6.23     45.07 o 
   2  15   0       24.61      -35.72     52.14 o 
   3  15   0        0.51       -9.95     48.90 o 
   4  15   0       60.25      126.32     34.62 o 
   5  15   0        0.20      -18.94     54.18 o 
  -1  16   0        0.35       83.78     61.61 o 
   0  16   0        2.94       59.45     56.22 o 
   1  16   0       52.52       12.83     57.29 o 
   2  16   0       33.22        6.23     59.21 o 
  -2 -16   1       43.95       74.31     59.33 o 
  -1 -16   1      172.15      227.38     60.41 o 
   0 -16   1       65.54      101.40     60.41 o 
  -5 -15   1       40.91       28.05     47.82 o 
  -4 -15   1       17.52        6.84     33.14 o 
  -3 -15   1       93.46       52.14     51.06 o 
  -2 -15   1        3.16      -52.98     47.70 o 
  -1 -15   1        3.38        7.07     51.78 o 
   0 -15   1       56.65       58.01     49.74 o 
   1 -15   1       35.11      119.38     54.06 o 
   2 -15   1        0.12      -51.54     52.14 o 
   3 -15   1        3.39      -68.80     53.46 o 
  -6 -14   1       53.05        3.84     46.63 o 
  -5 -14   1       56.94       95.77     50.22 o 
  -4 -14   1       19.18       -4.72     29.60 o 
  -3 -14   1      249.64      283.40     33.78 o 
  -2 -14   1      190.50      268.97     54.54 o 
  -1 -14   1      212.91      145.15     48.54 o 
   0 -14   1        7.49      -20.02     46.87 o 
   1 -14   1       51.47       79.35     50.46 o 
   2 -14   1      309.02      355.27     60.53 o 
   3 -14   1        1.75       29.97     47.11 o 
   4 -14   1       69.14       47.82     53.82 o 
   5 -14   1        0.37       33.20     52.38 o 
  -7 -13   1       13.78       13.18     45.67 o 
  -6 -13   1       50.27       22.77     43.03 o 
  -5 -13   1      270.14      298.81     47.23 o 
  -4 -13   1      233.44      316.24     34.71 o 
  -3 -13   1        0.86      -28.09     24.59 o 
  -2 -13   1       37.09       45.23     27.46 o 
  -1 -13   1       90.82       64.01     41.95 o 
   0 -13   1       96.70       13.42     41.71 o 
   1 -13   1       16.06      -32.60     41.71 o 
   2 -13   1      337.36      363.30     55.62 o 
   3 -13   1       34.76       73.83     44.71 o 
   4 -13   1       26.90      -18.58     42.55 o 
   5 -13   1       24.75       78.99     52.62 o 
   6 -13   1      114.08       81.87     55.14 o 
  -8 -12   1       55.22       88.82     45.79 o 
  -7 -12   1        3.71      -14.86     36.92 o 
  -6 -12   1      152.27      100.80     42.19 o 
  -5 -12   1       50.77       12.47     36.44 o 
  -4 -12   1      582.22      579.51     36.44 o 
  -3 -12   1       29.99       33.07     23.15 o 
  -2 -12   1      474.69      446.62     31.26 o 
  -1 -12   1      482.75      501.18     37.34 o 
   0 -12   1      579.49      519.48     54.06 o 
   1 -12   1        3.31       -1.08     35.84 o 
   2 -12   1       41.47       56.10     39.55 o 
   3 -12   1      120.09      104.40     42.31 o 
   4 -12   1      222.75      253.09     35.18 o 
   5 -12   1      289.28      310.92     33.30 o 
   6 -12   1       14.00       60.46     31.81 o 
   7 -12   1        2.09      -21.73     30.41 o 
  -9 -11   1       26.03       90.50     44.71 o 
  -8 -11   1        0.83       19.18     39.67 o 
  -7 -11   1      173.06      220.78     43.63 o 
  -6 -11   1      198.94      160.37     40.15 o 
  -5 -11   1      157.24      189.86     36.56 o 
  -4 -11   1        4.09       12.33     23.24 o 
  -3 -11   1       37.39       65.01     22.72 o 
  -2 -11   1      216.61      279.40     30.56 o 
  -1 -11   1       10.55      -29.26     34.70 o 
   0 -11   1      572.82      652.65     55.86 o 
   1 -11   1      183.92      174.29     44.83 o 
   2 -11   1       31.41       41.91     21.85 o 
   3 -11   1       53.21       32.20     22.71 o 
   4 -11   1        5.76       13.56     24.55 o 
   5 -11   1       18.98       17.23     25.73 o 
   6 -11   1       72.82       52.32     29.37 o 
   7 -11   1       40.96       32.60     31.36 o 
   8 -11   1      592.52      609.86     61.85 o 
  -9 -10   1      119.03      149.83     43.99 o 
  -8 -10   1      593.85      776.58     54.66 o 
  -7 -10   1       56.71       62.21     35.00 o 
  -6 -10   1       72.60       82.94     37.16 o 
  -5 -10   1       29.32       52.50     29.73 o 
  -4 -10   1      902.25      943.60     54.48 o 
  -3 -10   1      466.87      433.03     28.15 o 
  -2 -10   1       41.62       40.49     15.59 o 
  -1 -10   1       99.06      108.48     15.92 o 
   0 -10   1       85.97      102.34     14.85 o 
   1 -10   1        5.65       27.11     17.88 o 
   2 -10   1      925.46      892.82     51.36 o 
   3 -10   1       27.69        9.27     26.73 o 
   4 -10   1      291.53      325.96     27.72 o 
   5 -10   1      177.43      219.02     27.13 o 
   6 -10   1      378.63      369.17     41.47 o 
   7 -10   1       46.21       43.63     39.91 o 
   8 -10   1        2.95       21.81     40.15 o 
   9 -10   1       60.22        6.59     48.30 o 
 -10  -9   1       13.91       42.55     41.47 o 
  -9  -9   1      133.66       89.42     39.79 o 
  -8  -9   1       33.32       53.34     36.08 o 
  -7  -9   1        7.19       28.05     30.56 o 
  -6  -9   1      176.49      176.20     34.40 o 
  -5  -9   1       10.16       26.85     26.97 o 
  -4  -9   1      378.85      395.53     26.75 o 
  -3  -9   1      140.65      194.55     22.14 o 
  -2  -9   1     1409.65     1300.22     29.91 o 
  -1  -9   1      530.40      532.55     21.60 o 
   0  -9   1       51.73       74.01     12.72 o 
   1  -9   1     1069.38     1054.34     27.56 o 
   2  -9   1       73.08       47.06     17.50 o 
   3  -9   1      843.90      807.51     49.20 o 
   4  -9   1       13.86        2.79     19.09 o 
   5  -9   1        8.56        9.23     28.17 o 
   6  -9   1       94.20      120.34     36.32 o 
   7  -9   1      519.21      472.61     48.54 o 
   8  -9   1      133.06      127.41     40.75 o 
   9  -9   1      389.04      454.16     54.42 o 
 -10  -8   1      484.34      588.28     51.54 o 
  -9  -8   1      163.71      144.67     36.68 o 
  -8  -8   1      223.03      242.24     40.87 o 
  -7  -8   1      698.81      840.23     51.06 o 
  -6  -8   1     1217.87     1090.74     52.14 o 
  -5  -8   1     2373.88     2405.74     72.16 o 
  -4  -8   1        1.84        1.44     22.17 o 
  -3  -8   1       10.48        5.71     15.94 o 
  -2  -8   1     1127.25     1264.99     28.16 o 
  -1  -8   1      727.52      633.95     21.41 o 
   0  -8   1      350.57      357.33     15.69 o 
   1  -8   1     2065.30     2059.47     32.99 o 
   2  -8   1       55.90       49.69     15.94 o 
   3  -8   1     2871.77     2939.92     58.60 o 
   4  -8   1      165.54      164.33     27.57 o 
   5  -8   1        2.34       -6.83     26.25 o 
   6  -8   1        7.87      -11.87     27.33 o 
   7  -8   1     1046.33     1033.21     61.97 o 
   8  -8   1       53.49       49.62     40.27 o 
   9  -8   1      190.40      149.35     48.42 o 
  10  -8   1       38.98       83.54     50.94 o 
 -11  -7   1        5.16       21.93     39.79 o 
 -10  -7   1        6.37        5.51     33.80 o 
  -9  -7   1       22.75       50.22     32.72 o 
  -8  -7   1      327.87      294.14     36.56 o 
  -7  -7   1       94.42      116.87     30.44 o 
  -6  -7   1      361.85      355.63     35.00 o 
  -5  -7   1     1809.57     1933.73     61.49 o 
  -4  -7   1      314.27      312.96     27.33 o 
  -3  -7   1      535.48      631.78     27.44 o 
  -2  -7   1     4931.78     4919.44     62.21 o 
  -1  -7   1     6831.09     6766.11     80.17 o 
   0  -7   1     1918.30     2230.80     34.35 o 
   1  -7   1      566.14      455.38     15.64 o 
   2  -7   1     2911.57     2520.51     45.81 o 
   3  -7   1      903.27      931.12     30.11 o 
   4  -7   1     2489.51     2150.92     63.77 o 
   5  -7   1      663.00      595.95     38.96 o 
   6  -7   1      197.71      216.23     34.04 o 
   7  -7   1      318.95      343.16     40.99 o 
   8  -7   1       36.03       44.11     34.04 o 
   9  -7   1        7.18       -4.79     40.63 o 
  10  -7   1      149.72      137.00     45.07 o 
 -11  -6   1      153.22      126.10     30.93 o 
 -10  -6   1        3.82      -13.96     25.29 o 
  -9  -6   1        1.59      -11.04     21.19 o 
  -8  -6   1     1366.95     1342.69     59.09 o 
  -7  -6   1     1462.93     1430.55     55.14 o 
  -6  -6   1       11.27       37.76     20.50 o 
  -5  -6   1      332.11      290.54     26.85 o 
  -4  -6   1     5912.96     5691.39    116.39 o 
  -3  -6   1       34.81       91.40     13.93 o 
  -2  -6   1     2735.93     2757.24     38.81 o 
  -1  -6   1       97.49      120.16     11.86 o 
   0  -6   1        3.29       98.49     11.68 o 
   1  -6   1      644.99      751.57     16.96 o 
   2  -6   1     4656.65     4371.54     52.42 o 
   3  -6   1        2.61       -9.47     14.98 o 
   4  -6   1     4109.69     3789.66     89.54 o 
   5  -6   1       88.95       69.40     22.53 o 
   6  -6   1      999.68      947.75     47.82 o 
   7  -6   1      846.01      841.55     50.34 o 
   8  -6   1       99.15       71.08     34.04 o 
   9  -6   1      274.11      216.47     43.03 o 
  10  -6   1      110.03      118.90     44.95 o 
  11  -6   1       33.07      104.16     52.86 o 
 -11  -5   1       50.62       61.29     27.59 o 
 -10  -5   1      205.67      173.52     26.52 o 
  -9  -5   1      492.03      518.74     30.62 o 
  -8  -5   1      422.42      374.92     26.43 o 
  -7  -5   1       93.10      126.33     25.17 o 
  -6  -5   1      199.67      241.16     26.49 o 
  -5  -5   1     1217.51     1073.96     40.63 o 
  -4  -5   1     4328.94     4209.42     89.54 o 
  -3  -5   1     2045.93     2140.13     54.90 o 
  -2  -5   1     8304.85     8527.44     94.28 o 
  -1  -5   1       65.49       62.97      7.71 o 
   0  -5   1      795.58      808.91     16.98 o 
   1  -5   1    10159.27     9910.58    116.78 o 
   2  -5   1    11202.29    10891.85    135.72 o 
   3  -5   1      902.99     1079.59     39.07 o 
   4  -5   1      333.68      319.31     24.33 o 
   5  -5   1     2452.75     2202.94     64.01 o 
   6  -5   1     2360.16     2093.86     67.72 o 
   7  -5   1     2124.36     2103.93     73.12 o 
   8  -5   1      259.65      207.96     35.96 o 
   9  -5   1       10.53       18.22     36.56 o 
  10  -5   1      224.89      273.28     48.42 o 
  11  -5   1      208.51      239.12     52.86 o 
 -11  -4   1       23.44       17.02     41.83 o 
 -10  -4   1      217.11      164.63     36.38 o 
  -9  -4   1       38.49       43.92     21.81 o 
  -8  -4   1       21.13       41.47     17.11 o 
  -7  -4   1     3653.87     3537.23     84.86 o 
  -6  -4   1     1184.00     1031.17     40.75 o 
  -5  -4   1      917.72      897.76     35.84 o 
  -4  -4   1     7372.22     7064.40    133.65 o 
  -3  -4   1     1294.85     1280.48     37.88 o 
  -2  -4   1      250.18      286.45     20.26 o 
  -1  -4   1     5667.45     5964.16     66.90 o 
   0  -4   1        8.59       13.38      5.23 o 
   1  -4   1     2262.39     2364.44     29.55 o 
   2  -4   1     4839.05     5699.78    111.71 o 
   3  -4   1       54.36       86.54     15.34 o 
   4  -4   1       69.39      117.10     17.86 o 
   5  -4   1     3641.49     3158.95     79.59 o 
   6  -4   1      495.21      387.87     32.36 o 
   7  -4   1     1570.99     1486.76     60.29 o 
   8  -4   1      652.64      694.72     47.94 o 
   9  -4   1      349.18      375.41     45.55 o 
  10  -4   1      572.17      707.30     58.61 o 
  11  -4   1       87.75       61.25     47.47 o 
 -11  -3   1      416.28      569.34     54.30 o 
 -10  -3   1        4.54       10.70     23.01 o 
  -9  -3   1      483.31      475.79     28.78 o 
  -8  -3   1     1222.07     1191.87     35.08 o 
  -7  -3   1      131.60      160.52     22.41 o 
  -6  -3   1     2353.98     2195.98     57.41 o 
  -5  -3   1      637.06      612.01     29.37 o 
  -4  -3   1      159.93      187.58     17.02 o 
  -3  -3   1     3325.51     3356.00     69.16 o 
  -2  -3   1     1231.97     1126.34     30.56 o 
  -1  -3   1    41870.91    41929.84    859.92 o 
   0  -3   1       51.79       47.19      4.70 o 
   1  -3   1     1448.53     1460.74     19.32 o 
   2  -3   1     3239.17     3352.53     69.64 o 
   3  -3   1     2545.30     2555.33     59.81 o 
   4  -3   1     7814.76     7738.86    152.34 o 
   5  -3   1        3.25        4.67      6.51 o 
   6  -3   1     3416.75     3163.99     81.75 o 
   7  -3   1      350.34      347.36     33.08 o 
   8  -3   1     2043.19     2084.63     73.24 o 
   9  -3   1       89.32      145.03     36.80 o 
  10  -3   1        5.23       -4.91     41.11 o 
  11  -3   1       93.86       92.77     47.11 o 
 -11  -2   1        2.36      -10.43     43.15 o 
 -10  -2   1       31.01       47.11     37.52 o 
  -9  -2   1      433.34      352.35     25.35 o 
  -8  -2   1      148.45      164.14     20.18 o 
  -7  -2   1       21.06        8.52     25.59 o 
  -6  -2   1       39.29       40.36     12.75 o 
  -5  -2   1     1000.60      988.74     33.20 o 
  -4  -2   1     6892.67     7131.40    130.29 o 
  -3  -2   1     1120.62     1018.70     29.01 o 
  -2  -2   1     1537.53     1387.52     32.60 o 
  -1  -2   1      707.87      736.41     11.87 o 
   0  -2   1     4680.81     4567.74     49.63 o 
   1  -2   1     1963.65     1920.06     40.75 o 
   2  -2   1     4254.87     4858.35     93.61 o 
   3  -2   1     4518.51     4738.61     95.05 o 
   4  -2   1      564.92      582.53     16.78 o 
   5  -2   1      332.87      358.38     17.68 o 
   6  -2   1        2.90        1.11      9.50 o 
   7  -2   1        1.40       55.50     23.97 o 
   8  -2   1     1940.33     2043.76     71.68 o 
   9  -2   1       57.48       59.33     36.08 o 
  10  -2   1      206.57      168.05     40.51 o 
  11  -2   1      326.51      307.09     54.30 o 
  12  -2   1       38.42      -42.19     46.75 o 
 -12  -1   1      172.46      202.09     53.70 o 
 -11  -1   1       11.82       76.71     45.43 o 
 -10  -1   1      258.17      161.57     40.03 o 
  -9  -1   1      105.41      133.41     34.28 o 
  -8  -1   1     1261.45     1351.83     36.46 o 
  -7  -1   1      659.07      662.23     25.99 o 
  -6  -1   1      526.82      452.80     20.50 o 
  -5  -1   1     8921.04     8165.65    108.47 o 
  -4  -1   1       10.19        7.43     10.31 o 
  -3  -1   1    21483.61    19574.35    329.02 o 
  -2  -1   1    12275.70    12464.88    211.56 o 
  -1  -1   1       65.75       76.11      6.35 o 
   0  -1   1      486.49      448.46     15.46 o 
   1  -1   1      186.37       79.71      5.87 o 
   2  -1   1     4884.34     5274.39     98.89 o 
   3  -1   1     5523.83     6013.33     76.90 o 
   4  -1   1     2187.04     2553.09     38.33 o 
   5  -1   1     8215.24     9101.96    117.52 o 
   6  -1   1        3.04        8.54     11.69 o 
   7  -1   1      147.12      198.94     24.87 o 
   8  -1   1     1687.48     1665.36     64.25 o 
   9  -1   1      689.74      620.40     47.70 o 
  10  -1   1        2.44       16.42     35.48 o 
  11  -1   1      249.92      267.53     47.59 o 
  12  -1   1       92.68       78.99     52.86 o 
 -11   0   1      295.34      265.01     53.70 o 
 -10   0   1        1.16      -21.81     38.36 o 
  -9   0   1      882.87      982.39     57.53 o 
  -8   0   1      219.04      193.12     18.83 o 
  -7   0   1       13.77       22.87     13.48 o 
  -6   0   1      990.71     1036.12     26.64 o 
  -5   0   1     5155.33     4726.06     67.66 o 
  -4   0   1     3454.16     3412.66     49.68 o 
  -3   0   1     9086.78     9447.01    162.41 o 
  -2   0   1      884.57      919.58     22.17 o 
  -1   0   1      797.04      850.78     19.66 o 
   1   0   1     2475.45     2757.77     51.66 o 
   2   0   1    10636.99    12196.25    148.19 o 
   3   0   1      303.10      406.93     14.26 o 
   4   0   1    14347.86    14015.57    173.39 o 
   5   0   1      879.98     1235.73     25.25 o 
   6   0   1     2274.75     2111.81     43.21 o 
   7   0   1      172.56      213.91     16.10 o 
   8   0   1      331.50      320.56     20.18 o 
   9   0   1      754.39      728.64     50.94 o 
  10   0   1      133.75       99.96     40.39 o 
  11   0   1       99.70      126.33     47.11 o 
  12   0   1      318.45      305.41     52.14 o 
 -11   1   1      238.62      272.33     51.66 o 
 -10   1   1      233.61      281.79     49.62 o 
  -9   1   1      862.47      966.44     58.49 o 
  -8   1   1     1045.49      958.41     52.74 o 
  -7   1   1      305.06      283.30     17.86 o 
  -6   1   1     3165.39     2712.84     45.38 o 
  -5   1   1    10478.20    10490.76    134.81 o 
  -4   1   1     8785.44     9517.73    121.30 o 
  -3   1   1       48.42       46.27     11.15 o 
  -2   1   1    12068.63    12534.77    153.22 o 
  -1   1   1     1603.17     1531.71     32.24 o 
   0   1   1       51.39       68.44      5.51 o 
   1   1   1      796.96      868.19     20.92 o 
   2   1   1     1314.21     1118.04     21.81 o 
   3   1   1      904.04      793.60     16.08 o 
   4   1   1     3252.40     2997.15     44.09 o 
   5   1   1        1.50       -5.56      8.15 o 
   6   1   1     4550.02     4360.73     64.81 o 
   7   1   1       13.87       21.57     13.13 o 
   8   1   1      374.12      385.18     21.21 o 
   9   1   1     1772.22     1770.68     49.68 o 
  10   1   1      691.29      641.86     50.46 o 
  11   1   1      393.14      419.28     53.58 o 
  12   1   1       54.66      -19.78     43.51 o 
 -11   2   1       62.89       92.77     46.87 o 
 -10   2   1     1119.72     1182.91     75.27 o 
  -9   2   1        0.82       11.15     37.40 o 
  -8   2   1     1165.09     1109.32     56.69 o 
  -7   2   1      255.85      247.99     31.28 o 
  -6   2   1      863.83      813.51     23.39 o 
  -5   2   1     1241.08     1528.70     47.17 o 
  -4   2   1      818.09      972.48     19.56 o 
  -3   2   1       22.59       11.56      5.04 o 
  -2   2   1     5808.81     6025.13    140.84 o 
  -1   2   1    91736.98    84093.42   1466.99 o 
   0   2   1     1145.28     1024.58     20.98 o 
   1   2   1     3216.08     3260.23     68.20 o 
   2   2   1     7766.73     7713.45    133.41 o 
   3   2   1    56882.07    56990.93    937.68 o 
   4   2   1     3283.95     3074.49     45.51 o 
   5   2   1       52.61        6.55      8.48 o 
   6   2   1      294.54      350.04     19.66 o 
   7   2   1     5401.72     5252.74     87.26 o 
   8   2   1       56.20       59.07     16.85 o 
   9   2   1       25.12       49.99     19.17 o 
  10   2   1       29.32       11.63     35.96 o 
  11   2   1       11.11       21.69     41.71 o 
  12   2   1        4.00       17.02     48.30 o 
 -11   3   1        6.54       66.64     45.43 o 
 -10   3   1      423.96      489.27     53.82 o 
  -9   3   1       69.31       89.06     41.35 o 
  -8   3   1      813.04      870.67     57.65 o 
  -7   3   1       76.28       90.26     26.97 o 
  -6   3   1      135.84      214.55     29.01 o 
  -5   3   1     4940.83     4798.94     66.78 o 
  -4   3   1      102.29      155.39     35.90 o 
  -3   3   1    10920.42    11330.24    140.80 o 
  -2   3   1     1385.45     1476.69     37.04 o 
  -1   3   1     7984.98     9284.17    157.86 o 
   0   3   1     2151.76     2360.24     27.86 o 
   1   3   1    59998.50    60133.72   1421.02 o 
   2   3   1        9.08       28.73     19.54 o 
   3   3   1     4264.25     4259.16     81.39 o 
   4   3   1      543.78      516.24     24.21 o 
   5   3   1        9.83        1.37      9.19 o 
   6   3   1       98.79      112.21     13.12 o 
   7   3   1     5850.09     5345.31     80.02 o 
   8   3   1      554.14      574.44     26.77 o 
   9   3   1      563.68      580.13     29.16 o 
  10   3   1       12.05        3.59     22.08 o 
  11   3   1      235.22      206.76     42.79 o 
  12   3   1      242.00      230.37     52.86 o 
 -11   4   1      179.92      148.39     51.06 o 
 -10   4   1       70.76       19.18     44.23 o 
  -9   4   1      492.47      626.88     51.42 o 
  -8   4   1        0.99       24.45     31.40 o 
  -7   4   1     1779.70     1641.02     64.13 o 
  -6   4   1       23.51       52.50     24.57 o 
  -5   4   1      403.87      334.29     27.81 o 
  -4   4   1     2063.62     2211.09     60.05 o 
  -3   4   1     9427.89     8412.24    160.61 o 
  -2   4   1      452.20      414.28     10.11 o 
  -1   4   1      245.01      366.21      9.19 o 
   0   4   1    10965.38    11981.52    124.41 o 
   1   4   1    75346.05    72391.17   1189.24 o 
   2   4   1     1132.52     1276.40     25.85 o 
   3   4   1       96.61       93.97     11.99 o 
   4   4   1     3501.58     3325.92     70.72 o 
   5   4   1     7745.75     7711.41    144.55 o 
   6   4   1     3193.89     3155.56     52.24 o 
   7   4   1      214.02      155.89     19.84 o 
   8   4   1      400.61      369.78     22.18 o 
   9   4   1        3.75       15.98     19.84 o 
  10   4   1      425.63      450.72     28.33 o 
  11   4   1      156.27      142.47     43.45 o 
  12   4   1       37.99       27.69     46.27 o 
 -11   5   1        0.44       -4.91     50.34 o 
 -10   5   1      314.25      321.47     52.26 o 
  -9   5   1       78.37       98.41     40.27 o 
  -8   5   1      599.71      530.39     46.63 o 
  -7   5   1      302.44      299.77     36.20 o 
  -6   5   1       78.11       78.51     25.05 o 
  -5   5   1      770.16      711.14     37.76 o 
  -4   5   1     4664.02     4702.29    103.20 o 
  -3   5   1      265.99      283.59     21.10 o 
  -2   5   1     7850.90     8507.13    106.97 o 
  -1   5   1      650.42      879.67     15.82 o 
   0   5   1     5142.64     5702.41     64.03 o 
   1   5   1     2550.36     2880.49     36.61 o 
   2   5   1       29.48       37.21     17.74 o 
   3   5   1     5065.57     5181.18     85.88 o 
   4   5   1      222.26      252.79     20.02 o 
   5   5   1        8.84        4.91     15.70 o 
   6   5   1     1840.75     1670.87     50.58 o 
   7   5   1      110.69      100.97     15.82 o 
   8   5   1        4.83       -3.48     16.05 o 
   9   5   1      655.36      709.83     31.23 o 
  10   5   1      686.78      698.46     34.19 o 
  11   5   1       58.79      112.37     26.46 o 
 -10   6   1      752.22      680.57     62.93 o 
  -9   6   1       44.16      111.35     42.43 o 
  -8   6   1       23.16       60.53     36.44 o 
  -7   6   1      385.51      387.75     42.79 o 
  -6   6   1     3076.84     3319.33     91.81 o 
  -5   6   1      510.37      562.51     37.64 o 
  -4   6   1      620.69      691.36     38.48 o 
  -3   6   1     4861.38     4666.33     99.84 o 
  -2   6   1      848.08     1041.66     18.45 o 
  -1   6   1      537.02      451.11     13.04 o 
   0   6   1     7592.73     7162.80     79.99 o 
   1   6   1        4.29       17.56      6.92 o 
   2   6   1      249.83      207.12     14.35 o 
   3   6   1     2635.34     2895.94     51.26 o 
   4   6   1     1825.10     1872.12     51.54 o 
   5   6   1      760.19      822.61     36.80 o 
   6   6   1        0.64       -0.36     17.86 o 
   7   6   1     1707.33     1647.47     39.02 o 
   8   6   1      105.22       57.27     18.75 o 
   9   6   1       11.69       32.51     20.00 o 
  10   6   1      332.61      303.13     40.99 o 
  11   6   1      243.84      251.59     39.91 o 
 -10   7   1       24.66       16.54     46.27 o 
  -9   7   1      380.45      390.39     50.82 o 
  -8   7   1       26.69       56.81     37.52 o 
  -7   7   1      587.22      589.96     48.42 o 
  -6   7   1      358.54      370.73     35.60 o 
  -5   7   1      154.40      179.91     29.13 o 
  -4   7   1     1014.58      997.37     41.83 o 
  -3   7   1     3740.59     3710.91     86.30 o 
  -2   7   1     1088.20      981.32     20.14 o 
  -1   7   1     1877.75     1871.74     28.67 o 
   0   7   1      333.69      349.86     14.38 o 
   1   7   1       77.55       97.24     12.69 o 
   2   7   1    10979.83    10408.72    114.83 o 
   3   7   1     1613.52     1668.35     38.62 o 
   4   7   1       86.70       62.89     14.93 o 
   5   7   1       44.81       36.80     20.38 o 
   6   7   1     3952.84     3632.28     88.10 o 
   7   7   1      233.49      317.39     34.28 o 
   8   7   1       14.01        2.64     29.01 o 
   9   7   1      219.63      206.88     34.76 o 
  10   7   1        6.78      -11.15     31.04 o 
  11   7   1       14.74       68.80     37.28 o 
 -10   8   1        1.33       -7.43     49.38 o 
  -9   8   1      604.35      701.67     61.97 o 
  -8   8   1      156.49      172.00     40.63 o 
  -7   8   1      347.42      394.34     42.43 o 
  -6   8   1       54.69       11.27     27.57 o 
  -5   8   1     1453.86     1506.30     59.21 o 
  -4   8   1     1535.53     1299.78     51.78 o 
  -3   8   1     1902.67     1983.51     45.86 o 
  -2   8   1       14.82        9.69     14.32 o 
  -1   8   1      188.45      197.74     16.14 o 
   0   8   1      239.79      241.73     12.84 o 
   1   8   1      254.43      283.86     14.01 o 
   2   8   1     2923.23     3006.40     43.15 o 
   3   8   1      290.66      275.32     20.05 o 
   4   8   1      362.30      351.88     23.36 o 
   5   8   1       97.82      126.45     26.97 o 
   6   8   1      570.17      692.68     45.91 o 
   7   8   1       13.29       44.83     26.73 o 
   8   8   1      327.45      321.83     37.16 o 
   9   8   1       31.12       32.72     33.32 o 
  10   8   1       97.76       83.30     34.64 o 
  11   8   1       70.10       49.98     37.88 o 
  -9   9   1       71.32       52.98     44.59 o 
  -8   9   1      253.26      294.86     48.78 o 
  -7   9   1       12.44      -26.49     35.24 o 
  -6   9   1      158.41      125.50     35.48 o 
  -5   9   1       70.80       50.22     29.37 o 
  -4   9   1      915.85      804.16     35.51 o 
  -3   9   1        1.64       26.45     22.17 o 
  -2   9   1       13.02       32.18     16.39 o 
  -1   9   1      228.82      193.26     13.15 o 
   0   9   1     6224.82     6393.08    161.38 o 
   1   9   1     1687.25     1623.54     32.94 o 
   2   9   1     2919.42     2923.42    132.27 o 
   3   9   1     1164.20     1142.75     67.72 o 
   4   9   1     3773.36     3694.11     70.49 o 
   5   9   1     2957.33     3044.48     82.23 o 
   6   9   1      312.67      357.19     35.72 o 
   7   9   1      362.57      312.36     39.07 o 
   8   9   1      166.98       81.99     32.48 o 
   9   9   1      180.02      278.92     44.23 o 
  10   9   1        6.45       27.45     38.48 o 
  -8  10   1      431.81      435.34     54.90 o 
  -7  10   1      184.27      148.39     42.43 o 
  -6  10   1      681.37      689.92     51.18 o 
  -5  10   1      155.20      120.11     26.06 o 
  -4  10   1       54.36       63.99     34.76 o 
  -3  10   1     1609.82     1506.11     44.63 o 
  -2  10   1       78.68      144.02     21.04 o 
  -1  10   1      250.15      264.06     23.79 o 
   0  10   1       35.68       17.11     15.17 o 
   1  10   1     3459.15     3621.63     69.82 o 
   2  10   1       65.95       99.01     19.71 o 
   3  10   1       31.99       63.30     32.30 o 
   4  10   1      103.55       87.90     21.83 o 
   5  10   1        4.63        5.99     27.09 o 
   6  10   1        2.52       12.83     26.85 o 
   7  10   1      332.41      303.01     39.19 o 
   8  10   1       75.82       62.57     34.76 o 
   9  10   1      272.32      312.84     48.06 o 
  10  10   1       37.53       56.33     44.35 o 
  -8  11   1       17.06      -36.68     39.79 o 
  -7  11   1        6.63       -7.19     37.04 o 
  -6  11   1       10.34       11.44     29.14 o 
  -5  11   1      528.39      553.04     36.97 o 
  -4  11   1        0.32       11.13     31.52 o 
  -3  11   1      313.91      285.98     27.57 o 
  -2  11   1       59.45       74.43     35.36 o 
  -1  11   1       28.12      -41.59     32.12 o 
   0  11   1       39.54       87.50     36.92 o 
   1  11   1        7.95       16.05     34.52 o 
   2  11   1       37.73       67.27     25.65 o 
   3  11   1      683.64      763.19     39.73 o 
   4  11   1       77.61       92.62     23.22 o 
   5  11   1      187.95      198.26     28.55 o 
   6  11   1      363.66      400.58     45.79 o 
   7  11   1      224.89      241.28     44.23 o 
   8  11   1      135.04      180.15     42.55 o 
   9  11   1       74.52      131.61     46.87 o 
  -7  12   1       94.66       73.14     36.32 o 
  -6  12   1      121.26      143.30     34.64 o 
  -5  12   1      200.50      193.10     51.90 o 
  -4  12   1        0.10      -46.15     43.75 o 
  -3  12   1       45.37       38.24     40.87 o 
  -2  12   1      971.57     1026.37     75.63 o 
  -1  12   1      611.78      526.31     55.50 o 
   0  12   1      627.53      615.49     58.61 o 
   1  12   1      107.42      130.16     23.64 o 
   2  12   1        7.84      -27.60     22.25 o 
   3  12   1       65.11       34.75     29.19 o 
   4  12   1        4.60      -26.85     23.54 o 
   5  12   1      116.44      177.19     48.42 o 
   6  12   1       45.90       48.30     35.36 o 
   7  12   1        0.99       13.18     42.31 o 
   8  12   1      237.63      355.87     49.62 o 
   9  12   1       21.40       61.61     45.91 o 
  -6  13   1       14.52       62.69     52.86 o 
  -5  13   1       70.65       72.52     51.30 o 
  -4  13   1      174.98      158.34     53.22 o 
  -3  13   1       34.99       21.34     48.06 o 
  -2  13   1       28.88       68.56     45.19 o 
  -1  13   1       21.77       50.94     42.79 o 
   0  13   1       31.19       78.27     46.87 o 
   1  13   1       10.58       42.79     45.55 o 
   2  13   1       53.35       38.04     23.28 o 
   3  13   1      201.22      173.62     31.01 o 
   4  13   1      255.72      332.45     34.28 o 
   5  13   1       56.57       63.92     30.40 o 
   6  13   1      170.92      225.46     45.55 o 
   7  13   1      124.08      157.86     42.67 o 
   8  13   1       70.99       28.77     46.51 o 
  -5  14   1       99.92       78.63     59.69 o 
  -4  14   1       39.13       18.22     54.06 o 
  -3  14   1       14.02      -26.37     51.42 o 
  -2  14   1       20.49        8.99     48.06 o 
  -1  14   1       85.59       73.24     49.38 o 
   0  14   1       39.90       48.78     48.42 o 
   1  14   1       96.27      166.61     52.14 o 
   2  14   1        6.84        0.36     48.78 o 
   3  14   1        3.93      -19.45     27.52 o 
   4  14   1      142.33       94.52     33.29 o 
   5  14   1       24.83       81.34     35.51 o 
   6  14   1       19.72      -51.42     42.07 o 
   7  14   1       21.06      -18.58     48.78 o 
  -3  15   1        8.13       30.80     54.78 o 
  -2  15   1       26.14       47.94     52.50 o 
  -1  15   1        0.56      -14.26     52.62 o 
   0  15   1       32.18       43.75     52.74 o 
   1  15   1       16.38       44.47     51.18 o 
   2  15   1       17.64      -42.55     48.18 o 
   3  15   1       21.68      -19.90     53.70 o 
   4  15   1        8.84       27.93     33.91 o 
   5  15   1       12.58      -40.27     34.05 o 
  -1  16   1        2.00       99.96     58.25 o 
   0  16   1       98.05      157.26     60.17 o 
   1  16   1       50.88        0.72     59.57 o 
   2  16   1       93.06       45.07     59.81 o 
   3  16   1        0.56      -70.84     55.98 o 
  -4 -15   2        0.35       19.52     33.75 o 
  -3 -15   2       58.07       42.79     46.63 o 
  -2 -15   2        4.07      -44.59     49.50 o 
  -1 -15   2       15.82       59.33     54.54 o 
   0 -15   2        0.76      -49.50     45.07 o 
   1 -15   2        7.67      108.47     56.93 o 
   2 -15   2        8.67      -49.86     47.11 o 
   3 -15   2        0.76      -13.18     49.38 o 
  -6 -14   2       41.48       77.43     50.94 o 
  -5 -14   2       30.77       29.01     50.46 o 
  -4 -14   2       10.60       -0.06     32.84 o 
  -3 -14   2      141.47      128.11     33.50 o 
  -2 -14   2        5.14       11.03     49.02 o 
  -1 -14   2      441.96      526.31     60.41 o 
   0 -14   2        0.10       37.28     47.11 o 
   1 -14   2        3.01      -54.06     46.39 o 
   2 -14   2       94.57       78.15     47.82 o 
   3 -14   2      127.74      117.70     53.94 o 
   4 -14   2       88.46       87.74     54.18 o 
   5 -14   2        7.14      -31.40     49.14 o 
  -7 -13   2        2.49      -73.48     51.30 o 
  -6 -13   2      112.90      105.48     45.07 o 
  -5 -13   2      366.72      401.54     55.98 o 
  -4 -13   2      198.67      245.19     38.78 o 
  -3 -13   2       24.76       15.66     27.50 o 
  -2 -13   2       36.68       75.37     35.06 o 
  -1 -13   2       40.28       86.78     41.11 o 
   0 -13   2      360.43      392.19     56.22 o 
   1 -13   2       13.54        5.87     42.79 o 
   2 -13   2       20.65       49.38     40.99 o 
   3 -13   2       57.81       74.79     43.63 o 
   4 -13   2      110.12      127.05     51.18 o 
   5 -13   2       15.92       20.74     46.51 o 
   6 -13   2       91.02       71.69     32.33 o 
  -8 -12   2       17.28      -30.21     44.11 o 
  -7 -12   2        1.24       -5.51     39.19 o 
  -6 -12   2        1.32      -23.61     44.11 o 
  -5 -12   2       33.25       37.40     39.79 o 
  -4 -12   2      100.69      132.96     29.95 o 
  -3 -12   2      114.15       92.39     33.38 o 
  -2 -12   2      297.67      338.06     30.35 o 
  -1 -12   2       67.38       34.30     23.31 o 
   0 -12   2      621.30      706.10     61.61 o 
   1 -12   2      496.56      489.99     55.14 o 
   2 -12   2       19.18       34.18     27.03 o 
   3 -12   2      182.46      180.55     28.23 o 
   4 -12   2      533.03      504.89     42.49 o 
   5 -12   2      442.14      506.90     38.72 o 
   6 -12   2       52.71       82.32     30.14 o 
   7 -12   2       94.87       45.51     32.18 o 
  -8 -11   2      108.22      124.42     44.83 o 
  -7 -11   2       10.34       63.77     41.83 o 
  -6 -11   2     1714.88     1928.93     84.02 o 
  -5 -11   2      281.42      250.27     44.83 o 
  -4 -11   2       56.59      104.57     27.65 o 
  -3 -11   2     1216.74     1302.13     45.10 o 
  -2 -11   2     2044.49     2074.55     53.50 o 
  -1 -11   2      497.20      624.29     31.79 o 
   0 -11   2        3.99       -6.48     21.62 o 
   1 -11   2       78.09       68.71     34.58 o 
   2 -11   2      149.48       98.43     23.46 o 
   3 -11   2      619.77      640.73     36.56 o 
   4 -11   2        0.67        9.53     23.69 o 
   5 -11   2      278.03      285.77     32.10 o 
   6 -11   2        8.84       21.10     26.58 o 
   7 -11   2        6.88       24.81     30.53 o 
   8 -11   2       48.52       79.71     42.67 o 
  -9 -10   2       81.32       84.26     47.70 o 
  -8 -10   2       20.16      -14.62     37.40 o 
  -7 -10   2      146.85      124.66     39.55 o 
  -6 -10   2      109.35       85.58     39.31 o 
  -5 -10   2        6.28        0.48     31.40 o 
  -4 -10   2       59.06      148.15     35.24 o 
  -3 -10   2       13.07       22.07     20.35 o 
  -2 -10   2     1733.60     1567.70     35.33 o 
  -1 -10   2     2755.08     2768.73    103.76 o 
   0 -10   2       35.69        3.49     13.72 o 
   1 -10   2      696.03      641.82     59.33 o 
   2 -10   2     1038.32     1007.10     83.96 o 
   3 -10   2     3235.07     3094.64     66.25 o 
   4 -10   2       18.66       29.03     22.75 o 
   5 -10   2        4.38       21.67     24.52 o 
   6 -10   2      619.28      611.50     37.54 o 
   7 -10   2      472.51      537.10     52.74 o 
   8 -10   2       23.56       72.40     44.59 o 
   9 -10   2       16.49       30.68     45.19 o 
 -10  -9   2       17.00      112.07     48.78 o 
  -9  -9   2       20.56        4.08     39.55 o 
  -8  -9   2      273.44      240.80     42.19 o 
  -7  -9   2      719.04      637.18     49.14 o 
  -6  -9   2       82.20      117.46     32.00 o 
  -5  -9   2      500.08      488.68     41.35 o 
  -4  -9   2       96.32       94.81     28.53 o 
  -3  -9   2      679.51      650.89     31.67 o 
  -2  -9   2     1629.33     1685.41     39.43 o 
  -1  -9   2      401.67      369.08     23.60 o 
   0  -9   2     1580.82     1656.61     33.37 o 
   1  -9   2       29.50       20.12     11.28 o 
   2  -9   2      127.26      120.02     19.35 o 
   3  -9   2      120.52      118.41     21.14 o 
   4  -9   2      692.16      656.01     36.08 o 
   5  -9   2        7.17       -4.73     21.46 o 
   6  -9   2      476.27      442.29     43.63 o 
   7  -9   2      382.40      464.46     45.19 o 
   8  -9   2       18.36       26.37     38.00 o 
   9  -9   2       11.34       15.82     42.67 o 
 -10  -8   2      139.33      166.61     47.23 o 
  -9  -8   2      295.16      294.38     47.59 o 
  -8  -8   2      386.68      444.33     44.83 o 
  -7  -8   2        0.67      -35.24     28.65 o 
  -6  -8   2       41.97       43.87     29.85 o 
  -5  -8   2     2712.07     2772.28     79.83 o 
  -4  -8   2       94.82       79.23     26.01 o 
  -3  -8   2     1593.96     1621.37     42.77 o 
  -2  -8   2       71.93       62.64     12.52 o 
  -1  -8   2     3006.74     3122.73     46.92 o 
   0  -8   2      405.42      435.52     19.70 o 
   1  -8   2     1487.10     1381.16     27.23 o 
   2  -8   2      218.43      271.10     19.91 o 
   3  -8   2       47.65       -3.27     16.11 o 
   4  -8   2      207.66      214.34     36.98 o 
   5  -8   2      284.33      301.57     35.24 o 
   6  -8   2      165.13      237.93     34.76 o 
   7  -8   2     1257.41     1108.00     60.05 o 
   8  -8   2       49.12       96.85     40.75 o 
   9  -8   2      391.14      386.67     50.22 o 
  10  -8   2        5.74       67.48     49.62 o 
 -10  -7   2       13.37      -39.79     34.64 o 
  -9  -7   2      119.29      184.11     42.31 o 
  -8  -7   2       98.89      154.86     37.52 o 
  -7  -7   2      380.96      412.80     38.72 o 
  -6  -7   2      286.26      329.14     35.48 o 
  -5  -7   2       10.16       16.30     25.17 o 
  -4  -7   2      252.11      198.37     26.49 o 
  -3  -7   2       70.51       42.34     14.69 o 
  -2  -7   2       99.09       60.08     13.34 o 
  -1  -7   2     4891.50     5071.27     78.73 o 
   0  -7   2       16.04       23.21      9.66 o 
   1  -7   2     4935.30     5206.20     63.61 o 
   2  -7   2        2.19       -4.38      8.33 o 
   3  -7   2     1188.04     1121.14     33.52 o 
   4  -7   2      825.17      770.11     42.55 o 
   5  -7   2      328.50      247.51     29.85 o 
   6  -7   2       67.67       13.42     26.01 o 
   7  -7   2       29.09       44.35     30.09 o 
   8  -7   2      136.72      113.75     36.92 o 
   9  -7   2      150.36      146.71     42.19 o 
  10  -7   2       73.75       37.64     43.27 o 
 -11  -6   2      113.51      170.04     33.51 o 
 -10  -6   2      103.77      127.99     29.78 o 
  -9  -6   2       11.51       19.87     21.67 o 
  -8  -6   2       12.23        8.15     29.61 o 
  -7  -6   2     2933.25     2748.31     79.23 o 
  -6  -6   2       22.48       -4.43     23.97 o 
  -5  -6   2       36.98       75.15     24.09 o 
  -4  -6   2     1931.84     1917.19     57.77 o 
  -3  -6   2     6512.62     5988.76    120.82 o 
  -2  -6   2      512.49      465.32     21.10 o 
  -1  -6   2       16.23       47.11      9.02 o 
   0  -6   2       32.64       85.52      9.45 o 
   1  -6   2     1239.83     1371.72     27.06 o 
   2  -6   2      538.70      377.24     13.43 o 
   3  -6   2      270.61      286.35     23.49 o 
   4  -6   2     1728.85     1758.73     55.38 o 
   5  -6   2      328.31      282.39     30.44 o 
   6  -6   2     1805.37     1637.43     60.89 o 
   7  -6   2      377.56      419.52     41.23 o 
   8  -6   2      320.29      310.20     38.72 o 
   9  -6   2       16.32       24.33     35.72 o 
  10  -6   2      861.22      880.62     63.05 o 
  11  -6   2        0.36      -55.14     44.11 o 
 -11  -5   2       14.44       -4.94     29.08 o 
 -10  -5   2      285.29      362.54     32.68 o 
  -9  -5   2       67.43       37.54     29.85 o 
  -8  -5   2        9.23      -14.50     26.73 o 
  -7  -5   2      791.54      748.30     46.39 o 
  -6  -5   2      286.72      251.47     28.05 o 
  -5  -5   2      570.57      653.13     36.44 o 
  -4  -5   2     2293.02     2255.43     59.21 o 
  -2  -5   2     6108.40     6249.51     72.68 o 
  -1  -5   2     1993.93     1952.89     30.76 o 
   0  -5   2       69.66       76.36      8.53 o 
   1  -5   2     3246.27     3238.26     53.56 o 
   2  -5   2    39271.41    39265.70    404.93 o 
   3  -5   2      101.02      160.14     18.82 o 
   4  -5   2     4891.28     4897.54    107.76 o 
   5  -5   2     3957.94     3966.58     94.57 o 
   6  -5   2     2859.36     2783.54     78.15 o 
   7  -5   2      276.08      219.95     32.00 o 
   8  -5   2      520.96      472.85     44.71 o 
   9  -5   2        0.48      -10.19     34.04 o 
  10  -5   2       54.41       56.33     39.19 o 
  11  -5   2       44.21       78.99     46.99 o 
 -11  -4   2       43.75        9.83     43.51 o 
 -10  -4   2       60.61       80.94     24.53 o 
  -9  -4   2      388.85      416.27     27.93 o 
  -8  -4   2        9.58       10.01     18.46 o 
  -7  -4   2       30.45       69.28     23.73 o 
  -6  -4   2     2974.59     2719.54     70.12 o 
  -5  -4   2     4095.71     3679.27     82.94 o 
  -3  -4   2        1.14       -3.00     12.47 o 
  -2  -4   2       20.55       28.53     12.23 o 
  -1  -4   2    15869.12    16184.12    168.68 o 
   0  -4   2     6660.49     6571.08     73.53 o 
   1  -4   2     1631.40     1793.70     24.99 o 
   2  -4   2       15.36       13.51      5.97 o 
   3  -4   2      618.92      461.71     25.89 o 
   4  -4   2      535.68      484.96     28.77 o 
   5  -4   2     3298.38     3312.97     81.27 o 
   6  -4   2      472.16      451.40     33.08 o 
   7  -4   2      910.91      795.16     47.59 o 
   8  -4   2      322.18      358.99     39.31 o 
   9  -4   2       63.08       88.94     35.84 o 
  10  -4   2      133.41      141.92     46.27 o 
  11  -4   2      302.90      252.67     52.26 o 
 -11  -3   2        9.38      -48.90     42.67 o 
 -10  -3   2       19.05       30.03     25.53 o 
  -9  -3   2      410.78      481.88     67.54 o 
  -8  -3   2      240.69      187.93     22.63 o 
  -7  -3   2       56.32       26.85     23.25 o 
  -6  -3   2       63.14       80.79     21.58 o 
  -5  -3   2      386.40      394.34     24.57 o 
  -4  -3   2       87.18       65.32     15.46 o 
  -3  -3   2     1634.64     1714.02     44.11 o 
  -2  -3   2     2869.03     2957.70     63.05 o 
  -1  -3   2    11017.83    11267.65    129.66 o 
   0  -3   2     4556.68     4681.80     53.38 o 
   1  -3   2     5103.18     5465.21     68.82 o 
   2  -3   2      975.23     1043.91     18.97 o 
   3  -3   2    16759.80    15892.56    287.31 o 
   4  -3   2      656.27      752.76     19.96 o 
   5  -3   2     8872.95     8293.18    107.59 o 
   6  -3   2        7.84      107.16     23.13 o 
   7  -3   2       45.48       17.14     25.05 o 
   8  -3   2     1505.78     1535.55     64.73 o 
   9  -3   2      535.40      538.18     46.51 o 
  10  -3   2       90.06       85.94     40.27 o 
  11  -3   2        4.32       -4.08     41.59 o 
  12  -3   2        6.91      -43.75     47.59 o 
 -11  -2   2        1.24      -42.67     39.79 o 
 -10  -2   2      165.72      175.72     43.15 o 
  -9  -2   2      616.23      495.49     58.67 o 
  -8  -2   2       27.91       39.25     31.16 o 
  -7  -2   2     2614.60     2432.86     48.86 o 
  -6  -2   2     1089.27     1081.87     42.79 o 
  -5  -2   2      821.16      732.59     30.68 o 
  -4  -2   2      312.53      324.70     21.34 o 
  -3  -2   2    10945.17    11066.10    195.13 o 
  -2  -2   2      477.83      350.00     17.74 o 
  -1  -2   2     8607.98     8622.44    108.83 o 
   0  -2   2    11144.89    11281.40    117.26 o 
   1  -2   2     1700.97     2013.52     55.80 o 
   2  -2   2      409.24      504.26     10.69 o 
   3  -2   2       84.53      112.70      5.93 o 
   4  -2   2      468.70      524.96     20.56 o 
   5  -2   2     1188.33     1384.74     25.70 o 
   6  -2   2       81.94      105.61     10.99 o 
   7  -2   2      146.92      120.58     24.93 o 
   8  -2   2     3565.38     3758.02    101.04 o 
   9  -2   2       13.57      -18.70     30.92 o 
  10  -2   2      624.74      568.98     51.30 o 
  11  -2   2        5.21      -17.38     39.67 o 
  12  -2   2      135.12      227.02     58.73 o 
 -11  -1   2       50.70        9.11     42.79 o 
 -10  -1   2       33.72       55.86     38.24 o 
  -9  -1   2       58.04       30.32     31.28 o 
  -8  -1   2     2098.24     2077.89     68.50 o 
  -7  -1   2       42.58       28.58     15.35 o 
  -6  -1   2     2328.12     2190.71     55.62 o 
  -5  -1   2      286.99      289.47     19.54 o 
  -4  -1   2     2531.70     2265.86     51.90 o 
  -3  -1   2        4.74        5.99      9.23 o 
  -2  -1   2     2261.23     2839.76     57.77 o 
   0  -1   2     6563.53     6382.14     80.43 o 
   1  -1   2     1522.41     1391.61     20.44 o 
   2  -1   2    23009.48    24504.28    294.10 o 
   3  -1   2     3884.78     4166.82     55.45 o 
   4  -1   2       82.46       77.66      9.29 o 
   5  -1   2      482.59      534.48     16.71 o 
   6  -1   2     1425.17     1295.13     28.32 o 
   7  -1   2      570.24      700.22     24.50 o 
   8  -1   2      845.49      778.86     46.39 o 
   9  -1   2     2437.15     2333.82     79.59 o 
  10  -1   2       29.68       50.46     34.52 o 
  11  -1   2      177.66      159.06     44.59 o 
  12  -1   2       22.87       21.46     51.06 o 
 -11   0   2       63.20       83.30     48.66 o 
 -10   0   2      150.73      165.77     41.95 o 
  -9   0   2      120.07      122.38     36.32 o 
  -8   0   2      286.98      336.62     22.07 o 
  -7   0   2     2530.92     2544.07     48.20 o 
  -6   0   2     1594.18     1465.72     32.51 o 
  -5   0   2     2262.38     2369.29     41.25 o 
  -4   0   2      455.27      487.00     22.53 o 
  -3   0   2       84.41       52.02     10.19 o 
  -2   0   2    13484.83    12731.33    217.79 o 
   0   0   2      525.08      500.18     13.18 o 
   1   0   2     1075.45     1289.72     19.03 o 
   2   0   2     6444.13     7304.65     90.84 o 
   3   0   2    13427.07    14366.65    175.42 o 
   4   0   2     4468.64     4517.75     61.64 o 
   5   0   2      215.86      303.61     14.11 o 
   6   0   2       13.76       11.18     11.33 o 
   7   0   2       40.81       14.01     12.39 o 
   8   0   2      421.75      468.41     22.35 o 
   9   0   2        4.07      -46.39     30.92 o 
  10   0   2        5.34        0.36     36.32 o 
  11   0   2      259.65      293.06     46.75 o 
  12   0   2       54.31      -14.50     47.82 o 
 -11   1   2      181.49      240.08     51.42 o 
 -10   1   2      374.51      357.91     47.23 o 
  -9   1   2      284.10      359.70     46.39 o 
  -8   1   2     1074.53     1139.64     56.69 o 
  -7   1   2      921.38     1048.18     30.44 o 
  -6   1   2     1077.49     1056.21     26.77 o 
  -5   1   2     6950.08     6373.11     87.58 o 
  -4   1   2      908.88     1155.28     23.87 o 
  -3   1   2       67.69       86.66     10.43 o 
  -2   1   2    28996.03    24860.72    415.08 o 
  -1   1   2    32451.23    30569.37    505.34 o 
   0   1   2      150.68      284.91      9.47 o 
   1   1   2      327.28      283.24     11.75 o 
   2   1   2      748.74      799.00     14.11 o 
   3   1   2       70.17       52.13      5.72 o 
   4   1   2     5571.69     5688.37    107.16 o 
   5   1   2     3136.69     3268.96     63.59 o 
   6   1   2       26.88       11.36     10.44 o 
   7   1   2     2951.10     2945.92     51.23 o 
   8   1   2       38.40       48.17     16.00 o 
   9   1   2      207.70      247.56     22.53 o 
  10   1   2       27.99       16.30     32.84 o 
  11   1   2       15.14       -7.43     37.28 o 
  12   1   2      184.95      157.86     46.75 o 
 -11   2   2      354.40      404.53     61.61 o 
 -10   2   2       68.51      103.32     43.63 o 
  -9   2   2      134.75      106.56     36.56 o 
  -8   2   2      541.40      564.43     44.23 o 
  -7   2   2      626.63      675.54     43.63 o 
  -6   2   2      651.48      562.20     26.31 o 
  -5   2   2     2992.99     3006.43    102.30 o 
  -4   2   2      283.72      294.42     12.86 o 
  -3   2   2      798.15      928.20     19.32 o 
  -2   2   2    20694.46    20510.55    248.14 o 
  -1   2   2       84.56      119.25      5.57 o 
   0   2   2     3390.81     3569.70     48.74 o 
   1   2   2      156.63      135.92      6.76 o 
   2   2   2    14632.15    14289.57    165.77 o 
   3   2   2     8205.81     8270.64    104.04 o 
   4   2   2    12438.48    12076.09    150.84 o 
   5   2   2      302.42      262.04     23.07 o 
   6   2   2      156.17      200.69     14.60 o 
   7   2   2     2506.96     2442.26     74.97 o 
   8   2   2      978.85      906.34     30.09 o 
   9   2   2       74.49       60.49     19.06 o 
  10   2   2        5.52        3.00     31.64 o 
  11   2   2       50.99       30.32     40.39 o 
  12   2   2        2.58       -0.48     44.47 o 
 -11   3   2      179.14      211.32     56.57 o 
 -10   3   2      317.05      382.96     51.66 o 
  -9   3   2        1.89        3.72     35.12 o 
  -8   3   2     1198.80     1139.76     63.53 o 
  -7   3   2      884.13      930.72     50.34 o 
  -6   3   2      576.40      561.79     37.52 o 
  -5   3   2     1226.78     1100.81     23.91 o 
  -4   3   2     9242.67     8962.80    115.37 o 
  -3   3   2     3493.93     3348.48     47.97 o 
  -2   3   2    22761.80    22974.56    276.78 o 
  -1   3   2    12738.06    12047.80    146.80 o 
   0   3   2       76.00      130.55      7.15 o 
   1   3   2    40337.61    41546.50    719.71 o 
   2   3   2     2505.24     2486.98     39.03 o 
   3   3   2      189.83      180.84      8.93 o 
   4   3   2      449.89      461.41     15.29 o 
   5   3   2      466.24      468.47     18.70 o 
   6   3   2      476.53      438.30     19.40 o 
   7   3   2     2525.42     2407.01     44.63 o 
   8   3   2        0.98       -9.69     19.90 o 
   9   3   2     1205.55     1108.91     35.42 o 
  10   3   2      338.46      283.42     25.89 o 
  11   3   2       51.58       28.65     35.96 o 
  12   3   2       31.06       45.67     46.27 o 
 -11   4   2       95.27       29.01     45.19 o 
 -10   4   2      520.26      535.06     57.05 o 
  -9   4   2       41.08       57.05     42.19 o 
  -8   4   2      599.21      626.04     51.18 o 
  -7   4   2     2452.76     2563.96     83.42 o 
  -6   4   2      168.25      205.56     29.01 o 
  -5   4   2      950.27      877.63     40.51 o 
  -4   4   2     2556.94     2863.65     43.05 o 
  -3   4   2       31.57       14.10      7.07 o 
  -2   4   2     3746.51     3845.14     51.79 o 
  -1   4   2     2789.42     3413.18     45.84 o 
   0   4   2     1507.88     1812.32     27.97 o 
   1   4   2    52808.29    53491.85    842.45 o 
   2   4   2    12180.92    12133.79    234.81 o 
   3   4   2      762.03      763.67     38.18 o 
   4   4   2      112.65      154.77      9.87 o 
   5   4   2     7351.45     6371.82     87.04 o 
   6   4   2     3636.58     3379.38     54.36 o 
   7   4   2     2097.14     1963.41     40.32 o 
   8   4   2      290.91      283.91     21.06 o 
   9   4   2      279.96      243.92     22.36 o 
  10   4   2      927.92      993.96     41.57 o 
  11   4   2       20.05       21.88     24.39 o 
  12   4   2        4.15      -12.11     39.67 o 
 -10   5   2        8.05        0.24     41.23 o 
  -9   5   2      286.07      279.64     46.15 o 
  -8   5   2        4.59       31.88     36.56 o 
  -7   5   2     1980.69     1588.88     67.96 o 
  -6   5   2      211.40      163.73     29.25 o 
  -5   5   2     1716.12     1629.28     55.50 o 
  -4   5   2     3458.86     3754.54     87.38 o 
  -3   5   2      976.58     1172.26     48.84 o 
  -2   5   2     3034.45     3230.88     45.29 o 
  -1   5   2     8753.04     9027.26     96.70 o 
   0   5   2    10857.70    11865.24    124.76 o 
   1   5   2     2304.93     2249.59     29.76 o 
   2   5   2     1447.52     1448.82     29.93 o 
   3   5   2        9.04       16.61      9.59 o 
   4   5   2     2727.09     2589.97     60.05 o 
   5   5   2     1186.09     1062.07     24.93 o 
   6   5   2        7.81       -3.85     11.66 o 
   7   5   2      130.08      102.35     25.29 o 
   8   5   2      214.49      223.31     19.96 o 
   9   5   2      240.12      231.01     22.66 o 
  10   5   2     1043.48     1097.08     41.39 o 
  11   5   2       69.62       26.61     37.28 o 
 -10   6   2      139.30       10.43     44.23 o 
  -9   6   2      667.28      831.96     64.01 o 
  -8   6   2       52.34       27.69     37.40 o 
  -7   6   2      539.11      471.66     41.83 o 
  -6   6   2     3587.79     3456.09     93.49 o 
  -5   6   2       37.07       47.82     22.41 o 
  -4   6   2      500.65      487.72     31.88 o 
  -3   6   2        9.63        6.23     14.98 o 
  -2   6   2      545.32      576.96     15.54 o 
  -1   6   2      277.55      305.40     11.41 o 
   0   6   2     7729.44     7719.14     85.25 o 
   1   6   2     2261.86     2517.72     37.64 o 
   2   6   2       13.19       15.81     10.29 o 
   3   6   2      826.40     1099.59     28.86 o 
   4   6   2    12671.56    12184.74    165.85 o 
   5   6   2      110.70      136.88     20.14 o 
   6   6   2        9.97       -1.54     11.83 o 
   7   6   2       85.19      100.57     17.06 o 
   8   6   2      733.32      806.44     51.66 o 
   9   6   2      152.50      164.33     31.52 o 
  10   6   2       84.91       64.13     31.40 o 
  11   6   2       93.58      119.62     36.92 o 
 -10   7   2        2.21       15.58     46.63 o 
  -9   7   2       80.78       89.30     44.47 o 
  -8   7   2       65.75      144.55     38.84 o 
  -7   7   2       27.00       24.81     32.84 o 
  -6   7   2       11.33      -13.18     25.41 o 
  -5   7   2        1.37       -5.87     24.69 o 
  -4   7   2      917.57      747.58     40.87 o 
  -3   7   2     1617.92     1477.05     48.18 o 
  -2   7   2      804.84      684.85     23.51 o 
  -1   7   2     4162.88     4028.83     50.37 o 
   0   7   2     3644.56     4005.58     50.20 o 
   1   7   2     2604.95     2826.76     39.05 o 
   2   7   2        7.58        3.97     11.47 o 
   3   7   2      557.04      493.19     36.62 o 
   4   7   2      157.82      199.28     17.13 o 
   5   7   2      478.50      479.45     31.88 o 
   6   7   2     1741.76     1460.75     52.14 o 
   7   7   2      591.90      508.09     35.24 o 
   8   7   2      305.19      285.63     35.72 o 
   9   7   2       49.92       57.41     32.24 o 
  10   7   2      136.14      154.38     36.08 o 
  11   7   2       72.25       10.79     34.76 o 
  -9   8   2      155.15      122.50     43.87 o 
  -8   8   2      151.08      223.42     44.11 o 
  -7   8   2      431.79      372.77     42.91 o 
  -6   8   2      597.82      671.94     47.23 o 
  -5   8   2      365.39      342.56     32.72 o 
  -4   8   2       19.11       41.71     21.34 o 
  -3   8   2     6556.42     6399.20    102.11 o 
  -2   8   2      892.38      925.14     30.20 o 
  -1   8   2      267.85      272.56     21.70 o 
   0   8   2     1559.32     1376.12     25.45 o 
   1   8   2    10080.30    10796.11    199.92 o 
   2   8   2     2087.53     2267.89     35.66 o 
   3   8   2       42.76       30.99     14.52 o 
   4   8   2      376.70      408.06     27.69 o 
   5   8   2       32.96       23.01     20.86 o 
   6   8   2       48.16       15.58     25.17 o 
   7   8   2      549.76      639.10     42.43 o 
   8   8   2      353.61      261.18     32.36 o 
   9   8   2      248.33      266.45     38.00 o 
  10   8   2       81.01       88.94     41.23 o 
  11   8   2        0.35       -5.63     38.84 o 
  -9   9   2      381.30      498.74     60.65 o 
  -8   9   2       97.99      140.24     45.67 o 
  -7   9   2       93.94       98.89     36.80 o 
  -6   9   2      803.34      791.69     50.82 o 
  -5   9   2      318.75      409.93     38.72 o 
  -4   9   2      330.49      230.36     48.30 o 
  -3   9   2      880.62      906.26     70.90 o 
  -2   9   2      151.85      156.30     19.71 o 
  -1   9   2       51.02       63.49     15.97 o 
   0   9   2     2073.29     1976.22     45.27 o 
   1   9   2     1594.78     1668.12     41.04 o 
   2   9   2     1839.43     1714.69     43.79 o 
   3   9   2       35.66       75.43     16.95 o 
   4   9   2      341.06      335.12     24.10 o 
   5   9   2     1648.45     1597.54     56.99 o 
   6   9   2     1045.51     1156.54     55.14 o 
   7   9   2       76.18       64.85     29.13 o 
   8   9   2       54.95       66.64     32.84 o 
   9   9   2      376.44      386.79     45.55 o 
  10   9   2       10.76       43.27     37.88 o 
  -8  10   2      547.49      444.93     55.74 o 
  -7  10   2      106.92      176.56     40.27 o 
  -6  10   2     1544.07     1452.96     68.92 o 
  -5  10   2      539.28      562.64     34.99 o 
  -4  10   2       10.81        5.02     20.89 o 
  -3  10   2       29.30       16.60     19.97 o 
  -2  10   2     3471.94     3389.05    109.01 o 
  -1  10   2      482.03      550.88     50.82 o 
   0  10   2     1925.65     1962.70     45.67 o 
   1  10   2      832.11      707.13     42.01 o 
   2  10   2      159.79      178.35     21.75 o 
   3  10   2      693.38      695.27     43.69 o 
   4  10   2       39.82       43.62     21.65 o 
   5  10   2      244.82      232.33     25.69 o 
   6  10   2       40.03       62.33     28.41 o 
   7  10   2        2.09       10.55     29.61 o 
   8  10   2      166.86      288.99     39.43 o 
   9  10   2      226.93      278.08     44.35 o 
  10  10   2        4.83        9.35     36.68 o 
  -8  11   2      322.68      385.12     54.30 o 
  -7  11   2       10.19       11.15     37.16 o 
  -6  11   2      137.55      212.88     31.71 o 
  -5  11   2      108.55      139.92     44.53 o 
  -4  11   2      166.12      166.06     36.14 o 
  -3  11   2        4.48       -9.59     39.79 o 
  -2  11   2      134.45      205.08     43.51 o 
  -1  11   2      633.49      678.42     56.93 o 
   0  11   2       66.73       44.95     35.72 o 
   1  11   2        7.69       15.28     17.57 o 
   2  11   2        2.12       13.73     19.71 o 
   3  11   2     6950.23     7019.17    115.05 o 
   4  11   2     1254.35     1321.35     61.01 o 
   5  11   2      126.01       85.38     24.09 o 
   6  11   2      209.95      124.66     34.40 o 
   7  11   2     1253.40     1264.78     63.17 o 
   8  11   2      124.09      154.26     42.07 o 
   9  11   2        9.43      -33.08     38.96 o 
  -7  12   2        2.50      -10.79     55.26 o 
  -6  12   2        5.69       27.21     52.74 o 
  -5  12   2      275.12      247.99     52.98 o 
  -4  12   2      156.97      181.23     53.22 o 
  -3  12   2      498.28      428.62     57.05 o 
  -2  12   2      156.06      151.50     44.95 o 
  -1  12   2       13.24       37.04     38.84 o 
   0  12   2      726.87      668.83     59.69 o 
   1  12   2      331.91      409.33     53.22 o 
   2  12   2       87.10       54.23     22.05 o 
   3  12   2       57.26       87.93     24.39 o 
   4  12   2      205.74      275.34     28.94 o 
   5  12   2        3.10      -37.44     24.96 o 
   6  12   2       10.11        5.75     36.44 o 
   7  12   2       82.90       60.41     43.27 o 
   8  12   2        0.23      -13.06     39.19 o 
   9  12   2       13.31      -61.13     40.75 o 
  -6  13   2        7.87      -42.67     54.18 o 
  -5  13   2       44.29       -5.39     48.54 o 
  -4  13   2      111.66      186.26     54.66 o 
  -3  13   2        2.34       45.79     46.51 o 
  -2  13   2      170.73      200.53     50.22 o 
  -1  13   2       54.81       79.59     48.30 o 
   0  13   2        2.45       47.82     46.63 o 
   1  13   2      147.84      164.69     49.26 o 
   2  13   2       73.12       67.61     25.89 o 
   3  13   2       92.24      160.27     62.99 o 
   4  13   2       38.81       43.98     39.97 o 
   5  13   2       31.95       54.88     29.00 o 
   6  13   2      378.41      437.25     50.46 o 
   7  13   2        3.54       51.06     43.39 o 
   8  13   2       28.41       59.45     45.79 o 
  -5  14   2        0.32        2.88     54.30 o 
  -4  14   2       58.06       -8.87     55.38 o 
  -3  14   2       19.72       19.42     52.38 o 
  -2  14   2      534.02      548.37     66.40 o 
  -1  14   2        5.23      -20.14     47.11 o 
   0  14   2       15.27       81.99     49.50 o 
   1  14   2        4.33       72.76     49.14 o 
   2  14   2      343.52      482.08     61.85 o 
   3  14   2       29.27       21.70     29.49 o 
   4  14   2       37.11        9.61     37.70 o 
   5  14   2        1.32      -15.19     31.06 o 
   6  14   2        4.20      -61.73     45.43 o 
   7  14   2       15.93       82.46     51.42 o 
  -3  15   2       52.36       22.77     55.50 o 
  -2  15   2        7.32      -33.44     51.18 o 
  -1  15   2       65.90      -18.22     48.66 o 
   0  15   2        4.61      -28.41     50.22 o 
   1  15   2        0.21      -41.47     48.90 o 
   2  15   2        0.30       27.09     48.66 o 
   3  15   2        2.45       38.84     56.81 o 
   4  15   2       18.85       35.03     31.89 o 
   5  15   2       21.23        5.26     33.44 o 
  -1  16   2       42.14      -49.62     56.45 o 
   0  16   2       10.98       11.63     57.29 o 
   1  16   2        1.11       86.66     63.05 o 
   2  16   2       48.53       26.37     55.02 o 
   3  16   2       44.69       38.36     55.98 o 
  -4 -15   3        0.88       65.32     48.78 o 
  -3 -15   3      133.47      198.37     57.17 o 
  -2 -15   3        3.37        3.84     46.87 o 
  -1 -15   3       74.97       67.36     49.98 o 
   0 -15   3        6.32       35.72     51.90 o 
   1 -15   3       10.49        6.11     47.70 o 
   2 -15   3        2.13       19.66     50.22 o 
   3 -15   3       60.27       32.48     55.62 o 
  -5 -14   3       13.83      -72.28     48.18 o 
  -4 -14   3       48.73        3.60     42.07 o 
  -3 -14   3        9.49       19.41     29.96 o 
  -2 -14   3       47.78       61.61     49.50 o 
  -1 -14   3        1.26       36.56     42.91 o 
   0 -14   3        3.72       56.93     47.47 o 
   1 -14   3       41.93       -1.80     44.47 o 
   2 -14   3        0.70       50.94     49.14 o 
   3 -14   3        4.21      -23.73     48.18 o 
   4 -14   3        3.05      -57.29     47.59 o 
   5 -14   3       52.23       41.47     50.10 o 
  -6 -13   3      114.14       45.91     47.94 o 
  -5 -13   3      152.05      238.40     55.14 o 
  -4 -13   3       98.18      119.02     49.26 o 
  -3 -13   3       65.51      100.10     54.18 o 
  -2 -13   3       10.18       24.56     28.82 o 
  -1 -13   3       78.52       35.36     39.19 o 
   0 -13   3       35.45       65.56     43.87 o 
   1 -13   3       30.48       52.50     42.07 o 
   2 -13   3       55.30        8.51     43.63 o 
   3 -13   3        3.92        5.03     39.91 o 
   4 -13   3        0.92      -31.97     30.50 o 
   5 -13   3       83.52       60.69     39.73 o 
   6 -13   3        0.05      -46.03     30.69 o 
  -7 -12   3       73.52       80.91     48.54 o 
  -6 -12   3       28.43      -22.41     46.99 o 
  -5 -12   3       46.59       25.65     44.35 o 
  -4 -12   3        0.74       10.67     41.23 o 
  -3 -12   3        3.56       31.73     47.23 o 
  -2 -12   3      137.00      188.35     29.91 o 
  -1 -12   3       98.46       53.65     24.50 o 
   0 -12   3     1336.70     1359.47     78.51 o 
   1 -12   3      229.79      284.96     30.81 o 
   2 -12   3      417.61      512.90     35.46 o 
   3 -12   3      332.36      359.18     64.96 o 
   4 -12   3      483.49      520.36     37.62 o 
   5 -12   3       89.61      119.78     31.95 o 
   6 -12   3       49.87       52.25     31.76 o 
   7 -12   3      271.10      291.77     41.11 o 
  -8 -11   3        0.24      -71.02     47.35 o 
  -7 -11   3        1.08      -35.12     41.59 o 
  -6 -11   3     1314.73     1496.35     76.47 o 
  -5 -11   3      194.83      191.06     41.23 o 
  -4 -11   3       22.71       13.42     35.60 o 
  -3 -11   3        1.96        7.07     23.98 o 
  -2 -11   3     1688.50     1716.72     52.14 o 
  -1 -11   3      348.08      386.93     27.29 o 
   0 -11   3      336.35      405.97     22.08 o 
   1 -11   3        8.33       41.60     22.70 o 
   2 -11   3       71.88      120.77     38.00 o 
   3 -11   3       24.60       17.46     22.67 o 
   4 -11   3      169.41      192.92     27.28 o 
   5 -11   3       82.42       32.09     33.74 o 
   6 -11   3      259.08      277.50     32.39 o 
   7 -11   3       18.04        4.71     29.29 o 
   8 -11   3        3.41       13.61     68.20 o 
  -9 -10   3       96.82       95.77     46.51 o 
  -8 -10   3      216.84      342.68     50.34 o 
  -7 -10   3        6.73      -14.14     37.04 o 
  -6 -10   3        5.80      -51.78     34.52 o 
  -5 -10   3        8.80      -20.98     34.04 o 
  -4 -10   3      147.93      154.14     35.72 o 
  -3 -10   3       15.48       14.44     22.53 o 
  -2 -10   3      265.67      289.18     20.31 o 
  -1 -10   3       84.75       97.06     16.55 o 
   0 -10   3     4034.19     3974.98     59.02 o 
   1 -10   3      163.79      199.34     24.19 o 
   2 -10   3       25.00       -7.82     27.15 o 
   3 -10   3     2051.30     1966.57     53.03 o 
   4 -10   3      342.58      390.37     30.43 o 
   5 -10   3      357.60      345.95     30.73 o 
   6 -10   3       49.31       59.83     27.83 o 
   7 -10   3      655.65      611.17     54.90 o 
   8 -10   3      150.94      144.43     43.03 o 
   9 -10   3      376.01      281.43     55.86 o 
  -9  -9   3       10.66      -36.92     44.95 o 
  -8  -9   3      133.87       56.81     39.91 o 
  -7  -9   3      450.19      528.35     47.35 o 
  -6  -9   3      215.52      262.26     40.03 o 
  -5  -9   3      432.28      508.81     45.31 o 
  -4  -9   3      827.86      882.78     52.38 o 
  -3  -9   3     3417.92     3848.13     74.36 o 
  -2  -9   3      196.20      182.30     17.75 o 
  -1  -9   3      229.55      218.33     20.95 o 
   0  -9   3       13.33       -5.00     12.88 o 
   1  -9   3     1815.90     1832.29     34.77 o 
   2  -9   3      211.00      210.52     35.54 o 
   3  -9   3      103.11      100.90     20.92 o 
   4  -9   3       35.16       37.74     19.32 o 
   5  -9   3       20.75       15.85     21.48 o 
   6  -9   3       62.53       24.93     31.76 o 
   7  -9   3      133.16      129.81     38.48 o 
   8  -9   3        3.20       30.44     41.35 o 
   9  -9   3      226.37      170.08     50.70 o 
 -10  -8   3       12.54       52.62     43.87 o 
  -9  -8   3       39.30       23.49     38.72 o 
  -8  -8   3        3.99       12.83     35.72 o 
  -7  -8   3       53.16       49.02     34.16 o 
  -6  -8   3      202.07      168.65     34.76 o 
  -5  -8   3        8.15       -4.08     28.05 o 
  -4  -8   3       77.71       60.89     28.65 o 
  -3  -8   3      676.96      705.35     33.17 o 
  -2  -8   3      121.67      120.97     28.94 o 
  -1  -8   3      534.72      520.56     20.68 o 
   0  -8   3        8.85       -5.63     10.95 o 
   1  -8   3     1667.35     1548.68     41.26 o 
   2  -8   3      257.52      306.80     21.09 o 
   3  -8   3       12.47        9.37     17.26 o 
   4  -8   3      481.95      426.01     26.28 o 
   5  -8   3      385.36      369.53     35.48 o 
   6  -8   3     1137.77     1193.70     61.25 o 
   7  -8   3      480.94      480.52     44.11 o 
   8  -8   3      135.18      132.57     42.67 o 
   9  -8   3      227.80      264.05     51.06 o 
  10  -8   3      269.54      463.62     60.53 o 
 -10  -7   3      196.71      236.57     36.26 o 
  -9  -7   3      392.09      336.21     48.06 o 
  -8  -7   3      763.43      610.45     48.06 o 
  -7  -7   3       12.01      -15.10     30.44 o 
  -6  -7   3      240.63      196.09     32.84 o 
  -5  -7   3     1868.23     1748.66     65.92 o 
  -4  -7   3      471.91      510.49     34.88 o 
  -3  -7   3        2.88       11.99     18.94 o 
  -2  -7   3      984.64      981.34     25.11 o 
  -1  -7   3      489.26      516.15     24.53 o 
   0  -7   3      313.20      368.14     16.49 o 
   1  -7   3     3323.63     3573.42     48.68 o 
   2  -7   3     1497.15     1382.94     26.00 o 
   3  -7   3      773.83      804.17     40.33 o 
   4  -7   3      910.02      965.72     44.47 o 
   5  -7   3      833.61      765.32     47.23 o 
   6  -7   3      292.48      306.61     35.36 o 
   7  -7   3       28.71       11.87     32.48 o 
   8  -7   3        4.83       84.14     38.00 o 
   9  -7   3      110.12       55.14     38.00 o 
  10  -7   3      142.28      238.52     49.74 o 
 -10  -6   3      272.17      322.41     41.89 o 
  -9  -6   3        4.64       -0.36     36.68 o 
  -8  -6   3       18.26       64.61     35.12 o 
  -7  -6   3      209.78      233.49     33.92 o 
  -6  -6   3     1545.77     1578.58     59.21 o 
  -5  -6   3      151.09      151.62     26.73 o 
  -4  -6   3      113.34       69.28     22.17 o 
  -3  -6   3     2833.72     2684.18     69.64 o 
  -2  -6   3     4503.96     4651.63     59.77 o 
  -1  -6   3     2750.49     2805.72     41.27 o 
   0  -6   3     1862.62     1846.65     31.18 o 
   1  -6   3      683.68      675.22     21.25 o 
   2  -6   3      183.94      129.20      9.96 o 
   3  -6   3        1.40       13.84      7.55 o 
   4  -6   3     4463.94     4391.97    102.12 o 
   5  -6   3      868.87      895.37     44.23 o 
   6  -6   3      667.75      639.70     43.63 o 
   7  -6   3     1243.56     1296.30     59.09 o 
   8  -6   3      267.02      248.71     40.87 o 
   9  -6   3       10.27      -24.93     35.48 o 
  10  -6   3      273.08      239.60     46.39 o 
  11  -6   3       79.95       69.16     47.47 o 
 -11  -5   3       37.27       23.83     30.25 o 
 -10  -5   3        5.27      -25.73     26.00 o 
  -9  -5   3      394.65      415.85     31.70 o 
  -8  -5   3     1194.86     1084.75     53.46 o 
  -7  -5   3      794.53      822.37     46.63 o 
  -6  -5   3      802.37      894.77     46.39 o 
  -5  -5   3      134.51      151.03     23.49 o 
  -4  -5   3      445.02      467.58     29.61 o 
  -3  -5   3     1075.16      857.85     36.68 o 
  -2  -5   3      322.38      315.14     33.62 o 
  -1  -5   3     2410.15     2341.15     35.28 o 
   0  -5   3       20.28       66.34     16.12 o 
   1  -5   3      725.31      754.55     17.32 o 
   2  -5   3     7133.87     7083.02     79.66 o 
   3  -5   3     2282.82     2242.73     45.67 o 
   4  -5   3     1496.91     1817.58     55.74 o 
   5  -5   3      371.01      446.36     30.80 o 
   6  -5   3     1667.01     1613.94     60.77 o 
   7  -5   3        1.48       -4.08     23.97 o 
   8  -5   3      305.85      250.87     38.72 o 
   9  -5   3      134.35      136.64     40.27 o 
  10  -5   3      169.02      148.03     45.43 o 
  11  -5   3        1.82      -11.27     42.55 o 
 -11  -4   3        0.75      -23.13     46.15 o 
 -10  -4   3        0.85       -5.66     30.74 o 
  -9  -4   3      529.38      548.51     37.46 o 
  -8  -4   3      501.15      493.23     37.64 o 
  -7  -4   3     1640.36     1425.99     54.18 o 
  -6  -4   3      474.58      421.55     31.04 o 
  -5  -4   3      275.07      215.03     24.21 o 
  -4  -4   3    16051.52    15173.15    270.29 o 
  -3  -4   3     3462.23     3023.99     70.48 o 
  -2  -4   3     3882.95     3551.14     76.95 o 
  -1  -4   3       51.53       58.11     16.86 o 
   0  -4   3    31816.90    31962.15    455.39 o 
   1  -4   3      584.63      618.41     14.78 o 
   2  -4   3      559.75      600.29     40.51 o 
   3  -4   3      115.21       62.49      8.02 o 
   4  -4   3      135.41      149.71     21.10 o 
   5  -4   3      222.73      173.08     24.45 o 
   6  -4   3      151.44      126.81     23.73 o 
   7  -4   3       60.95       54.66     25.77 o 
   8  -4   3     1739.14     1613.22     67.60 o 
   9  -4   3       93.89        4.79     32.84 o 
  10  -4   3      142.06       96.73     39.55 o 
  11  -4   3      215.24      256.38     52.14 o 
 -11  -3   3       48.45      -23.01     40.15 o 
 -10  -3   3      433.59      430.97     36.62 o 
  -9  -3   3        6.45       23.12     23.45 o 
  -8  -3   3      537.37      487.47     28.85 o 
  -7  -3   3      185.19      173.20     26.73 o 
  -6  -3   3     4357.96     4260.00     95.05 o 
  -5  -3   3       94.21       94.45     19.90 o 
  -4  -3   3     1922.24     1875.35     51.18 o 
  -3  -3   3       61.98       72.40     15.10 o 
  -1  -3   3      116.73      182.66     11.15 o 
   0  -3   3     8759.50     8663.85     93.62 o 
   1  -3   3     5280.03     6317.38     77.88 o 
   2  -3   3     2842.93     2928.00     57.17 o 
   3  -3   3      233.33      184.18      9.24 o 
   4  -3   3     3869.99     3647.48     51.09 o 
   5  -3   3    11718.11    11630.05    196.09 o 
   6  -3   3       88.13       73.71     21.58 o 
   7  -3   3      290.61      273.16     31.40 o 
   8  -3   3      242.74      294.26     38.24 o 
   9  -3   3     1101.39     1218.87     66.76 o 
  10  -3   3      130.46      117.22     40.87 o 
  11  -3   3      151.66      133.53     44.71 o 
  12  -3   3        1.30      -22.17     44.71 o 
 -11  -2   3      127.21      149.83     51.54 o 
 -10  -2   3      302.86      366.66     50.94 o 
  -9  -2   3        4.50      -15.77     21.52 o 
  -8  -2   3      485.19      493.49     56.87 o 
  -7  -2   3      187.37      202.09     26.25 o 
  -6  -2   3     6140.64     5644.28    116.15 o 
  -5  -2   3       69.27       66.52     17.62 o 
  -4  -2   3     1034.39     1086.43     37.40 o 
  -3  -2   3     8468.81     8178.15    151.15 o 
  -2  -2   3    17079.08    15212.35    263.82 o 
  -1  -2   3    21158.43    19941.69    244.14 o 
   0  -2   3     1846.76     2020.99     26.36 o 
   1  -2   3     2612.91     2753.63     32.54 o 
   2  -2   3    12115.56    13049.24    160.30 o 
   3  -2   3    22821.88    22030.46    266.74 o 
   4  -2   3       36.76       54.30      6.88 o 
   5  -2   3     1599.62     1534.40     28.27 o 
   6  -2   3     1787.43     1820.98     37.76 o 
   7  -2   3       60.45       43.27     25.29 o 
   8  -2   3      279.26      329.50     35.60 o 
   9  -2   3      428.85      464.94     43.75 o 
  10  -2   3        8.57       12.95     38.60 o 
  11  -2   3      433.72      364.98     50.82 o 
  12  -2   3       12.21       19.18     44.95 o 
 -11  -1   3      193.38      215.75     50.70 o 
 -10  -1   3        7.76       26.25     37.88 o 
  -9  -1   3     1018.09      927.97     58.85 o 
  -8  -1   3       39.04       57.55     18.21 o 
  -7  -1   3     1566.81     1444.83     37.29 o 
  -6  -1   3       12.16       31.64     18.94 o 
  -5  -1   3     2939.65     2977.36     67.36 o 
  -4  -1   3       13.87        1.44     12.11 o 
  -3  -1   3      769.79      682.13     27.69 o 
  -2  -1   3      387.72      354.43     19.30 o 
  -1  -1   3     5990.77     5989.24    110.75 o 
   0  -1   3     5998.74     6484.16     83.04 o 
   1  -1   3     2366.55     2599.86     36.42 o 
   2  -1   3    12270.46    12227.62    150.08 o 
   3  -1   3    35994.41    34105.66    408.44 o 
   4  -1   3      457.39      595.19     15.85 o 
   5  -1   3     4053.99     4713.37     65.95 o 
   6  -1   3     4144.44     4019.40     60.07 o 
   7  -1   3     1163.28     1252.67     30.19 o 
   8  -1   3      859.10      896.92     48.78 o 
   9  -1   3       70.16       65.32     31.88 o 
  10  -1   3      437.02      524.87     47.59 o 
  11  -1   3      171.21      147.55     45.07 o 
  12  -1   3      180.91      162.65     49.14 o 
 -11   0   3      411.65      411.72     60.53 o 
 -10   0   3      170.17      204.72     48.78 o 
  -9   0   3      107.13       61.01     36.08 o 
  -8   0   3       14.60       18.45     17.36 o 
  -7   0   3       55.90       63.01     28.53 o 
  -6   0   3      775.86      805.73     26.37 o 
  -5   0   3      206.75      181.71     18.82 o 
  -4   0   3      483.90      445.41     22.53 o 
  -3   0   3     7454.66     6794.35    125.61 o 
  -2   0   3      793.27      784.37     26.73 o 
  -1   0   3      226.88      228.46     13.06 o 
   0   0   3    20801.81    20778.23    250.04 o 
   1   0   3     4043.41     4373.82     56.61 o 
   2   0   3     1413.22     1647.22     24.93 o 
   3   0   3      597.96      826.58     16.95 o 
   4   0   3    13451.11    13290.21    165.42 o 
   5   0   3     1081.12      989.81     22.25 o 
   6   0   3      419.92      375.96     17.68 o 
   7   0   3      281.33      289.23     16.81 o 
   8   0   3       13.09       25.49     15.05 o 
   9   0   3       15.24      -14.02     27.33 o 
  10   0   3       76.39      149.47     36.92 o 
  11   0   3      582.80      636.46     55.02 o 
  12   0   3       62.82       72.88     46.03 o 
 -11   1   3      163.79      236.13     53.34 o 
 -10   1   3      326.94      412.92     54.54 o 
  -9   1   3      190.11      149.71     38.48 o 
  -8   1   3     1936.22     1928.57     73.12 o 
  -7   1   3      478.95      479.55     24.01 o 
  -6   1   3      417.88      447.94     20.58 o 
  -5   1   3     4427.91     4251.45     64.54 o 
  -4   1   3      782.08      855.33     29.13 o 
  -3   1   3     4053.87     4030.94     79.71 o 
  -2   1   3     2797.66     2620.41     55.38 o 
  -1   1   3    25803.79    25647.26    425.99 o 
   0   1   3      883.31      841.67     20.38 o 
   1   1   3     6835.29     7105.84     74.35 o 
   2   1   3     3361.72     3247.37     43.50 o 
   3   1   3       68.52       54.57      6.89 o 
   4   1   3       60.12      119.97      8.44 o 
   5   1   3       20.80       17.47     11.21 o 
   6   1   3     1211.51     1131.50     27.54 o 
   7   1   3      554.77      529.26     74.67 o 
   8   1   3      263.87      331.44     20.48 o 
   9   1   3     1532.61     1594.78     86.66 o 
  10   1   3        3.72       -7.79     30.92 o 
  11   1   3        6.94       16.54     37.04 o 
  12   1   3      197.80      184.47     50.82 o 
 -11   2   3      187.63      260.22     59.33 o 
 -10   2   3      124.86      147.19     48.90 o 
  -9   2   3       85.28      124.42     42.43 o 
  -8   2   3       49.32       19.18     33.80 o 
  -7   2   3     1652.29     1711.38     64.25 o 
  -6   2   3        3.02        8.97     12.37 o 
  -5   2   3     1500.25     1457.64     30.76 o 
  -4   2   3     4387.94     4499.36     87.14 o 
  -3   2   3     1481.39     1314.16     34.88 o 
  -2   2   3      579.31      724.08     21.58 o 
  -1   2   3    15217.65    13860.67    233.13 o 
   0   2   3     1957.36     2224.57     33.45 o 
   1   2   3     9061.47     9065.34    116.78 o 
   2   2   3     1174.96     1303.98     22.21 o 
   3   2   3       10.90       10.61      5.37 o 
   4   2   3     4692.34     5098.86     73.12 o 
   5   2   3     1711.32     1872.22     33.56 o 
   6   2   3     2796.61     3237.29     52.23 o 
   7   2   3       39.11       36.77     12.98 o 
   8   2   3     1716.26     1506.92     37.55 o 
   9   2   3      292.06      279.32     40.57 o 
  10   2   3      331.03      226.54     37.28 o 
  11   2   3       42.86       77.31     40.27 o 
  12   2   3        5.07      -12.71     43.51 o 
 -11   3   3      154.59       60.53     55.74 o 
 -10   3   3       30.69       84.74     45.55 o 
  -9   3   3       24.67       53.46     41.83 o 
  -8   3   3      120.45      117.82     35.24 o 
  -7   3   3     4137.48     4422.41    113.51 o 
  -6   3   3       11.85        9.11     24.69 o 
  -5   3   3     2367.08     2341.74     77.91 o 
  -4   3   3     2250.15     2290.98     42.67 o 
  -3   3   3     8704.31     8227.59    107.28 o 
  -2   3   3    18526.76    16917.70    206.49 o 
  -1   3   3       26.82       18.55     11.87 o 
   0   3   3      235.58      232.34      7.14 o 
   1   3   3      708.47      814.22     18.51 o 
   2   3   3     8666.05     8873.64    226.90 o 
   3   3   3       63.44       77.36      6.68 o 
   4   3   3      559.56      564.19     22.53 o 
   5   3   3      337.74      313.28     14.44 o 
   6   3   3     5977.97     6288.31     87.91 o 
   7   3   3        5.11       17.95     23.37 o 
   8   3   3      281.10      361.95     20.89 o 
   9   3   3      339.60      341.82     23.54 o 
  10   3   3      555.84      571.55     29.92 o 
  11   3   3       14.28       -1.32     33.68 o 
  12   3   3       93.76       94.57     44.83 o 
 -11   4   3        0.18       66.76     50.22 o 
 -10   4   3      515.78      443.49     56.22 o 
  -9   4   3       92.14      121.54     41.11 o 
  -8   4   3      477.94      591.04     49.50 o 
  -7   4   3      148.87      249.31     37.52 o 
  -6   4   3     2080.25     2142.29     68.80 o 
  -5   4   3      351.01      410.41     32.24 o 
  -4   4   3     4778.15     4810.05     68.43 o 
  -3   4   3      951.57      940.51     20.95 o 
  -2   4   3     3295.78     3171.44     44.95 o 
  -1   4   3     2614.62     2837.15     39.89 o 
   0   4   3        5.57        2.38      4.27 o 
   1   4   3     3433.23     3743.08     56.19 o 
   2   4   3     8022.58     7749.41    156.36 o 
   3   4   3      511.02      531.94     12.45 o 
   4   4   3     5513.16     5609.44     75.38 o 
   5   4   3     8979.46     8538.75    134.19 o 
   6   4   3     1291.12     1103.33     49.68 o 
   7   4   3     2373.80     2222.97     53.70 o 
   8   4   3      786.59      711.12     29.07 o 
   9   4   3       14.04       23.46     19.55 o 
  10   4   3      274.24      283.62     25.62 o 
  11   4   3      251.98      256.73     28.01 o 
  12   4   3       19.42       15.10     42.67 o 
 -10   5   3      495.65      496.23     62.33 o 
  -9   5   3        2.88       23.85     41.11 o 
  -8   5   3      114.95      164.33     40.03 o 
  -7   5   3       73.24       16.66     32.60 o 
  -6   5   3     1888.69     1866.00     65.92 o 
  -5   5   3     1838.03     1766.40     58.61 o 
  -4   5   3    10547.85    10546.74    204.60 o 
  -3   5   3       14.38       15.85      9.53 o 
  -2   5   3      324.24      300.77     12.71 o 
  -1   5   3    12349.56    12732.37    133.93 o 
   0   5   3     8939.08     8818.89     94.90 o 
   1   5   3     2767.40     2631.76     44.21 o 
   2   5   3     4264.71     4229.30     64.91 o 
   3   5   3     6266.04     6296.09     87.92 o 
   4   5   3     1485.87     1726.29     30.40 o 
   5   5   3     3742.58     3600.19     54.73 o 
   6   5   3      478.46      491.24     20.93 o 
   7   5   3      388.66      398.98     20.98 o 
   8   5   3      336.09      370.61     42.73 o 
   9   5   3       11.33       26.65     18.60 o 
  10   5   3      110.48      115.10     46.63 o 
  11   5   3       85.81       73.24     33.92 o 
 -10   6   3      101.81      106.56     53.46 o 
  -9   6   3      198.91      150.79     43.15 o 
  -8   6   3      168.85      227.86     41.47 o 
  -7   6   3      745.17      708.02     50.46 o 
  -6   6   3      161.22      208.56     32.00 o 
  -5   6   3        8.21       -5.15     21.93 o 
  -4   6   3      395.84      347.72     26.97 o 
  -3   6   3     1548.52     1716.54     50.58 o 
  -2   6   3      138.57      110.25      9.35 o 
  -1   6   3     4338.18     4226.63     51.04 o 
   0   6   3      339.61      318.11     13.53 o 
   1   6   3       40.64       81.42     10.16 o 
   2   6   3     4821.07     5201.71    101.40 o 
   3   6   3      999.25      842.27     26.06 o 
   4   6   3      916.29      754.43     41.86 o 
   5   6   3     6064.68     5484.77    124.66 o 
   6   6   3       56.79        4.60     18.28 o 
   7   6   3      228.07      196.03     17.44 o 
   8   6   3     1076.14     1193.94     52.74 o 
   9   6   3      832.50      773.71     47.11 o 
  10   6   3       29.13       51.18     34.64 o 
  11   6   3       28.10       72.76     35.24 o 
  12   6   3       29.37       57.29     41.71 o 
 -10   7   3       12.89      -19.18     45.67 o 
  -9   7   3      367.54      327.22     55.02 o 
  -8   7   3       96.45      121.06     43.27 o 
  -7   7   3      556.70      484.72     47.35 o 
  -6   7   3       60.64       48.18     28.77 o 
  -5   7   3       77.95       65.44     25.29 o 
  -4   7   3     2564.82     2512.66     71.20 o 
  -3   7   3     1907.42     1981.19     57.65 o 
  -2   7   3       87.66       77.99      9.36 o 
  -1   7   3     6201.24     6281.67     72.80 o 
   0   7   3     6359.73     6561.95     91.20 o 
   1   7   3      319.43      298.37     12.24 o 
   2   7   3    12199.93    12857.60    174.09 o 
   3   7   3      791.62      712.23     26.61 o 
   4   7   3       72.07       83.63     16.17 o 
   5   7   3      906.39      894.41     41.47 o 
   6   7   3      679.95      654.92     40.87 o 
   7   7   3        1.24       26.85     22.05 o 
   8   7   3      104.33      115.31     29.61 o 
   9   7   3      128.67      101.88     32.12 o 
  10   7   3      232.89      234.57     38.24 o 
  11   7   3        2.14      -23.25     38.72 o 
  -9   8   3        3.92       53.46     49.02 o 
  -8   8   3      383.88      389.67     49.86 o 
  -7   8   3      160.76       81.87     39.79 o 
  -6   8   3     1151.38     1131.73     57.17 o 
  -5   8   3      226.78      231.21     31.40 o 
  -4   8   3       40.25        4.79     23.85 o 
  -3   8   3     1015.86      888.17     32.38 o 
  -2   8   3       18.79        5.01     13.88 o 
  -1   8   3        1.47        1.30      8.85 o 
   0   8   3     2048.60     2132.61     32.72 o 
   1   8   3     2195.14     2458.33     50.42 o 
   2   8   3     4081.14     4218.32     71.66 o 
   3   8   3     3383.22     3183.16     84.68 o 
   4   8   3      157.92      182.72     19.73 o 
   5   8   3      402.85      348.51     23.53 o 
   6   8   3     1270.26     1175.48     51.30 o 
   7   8   3     1214.63     1302.06     55.86 o 
   8   8   3      392.76      396.62     36.56 o 
   9   8   3      494.81      409.93     39.55 o 
  10   8   3       17.69       -4.79     36.68 o 
  11   8   3      317.73      446.84     51.30 o 
  -9   9   3      271.22      178.83     49.74 o 
  -8   9   3      235.31      236.97     49.50 o 
  -7   9   3        5.04       67.36     38.36 o 
  -6   9   3      772.51      813.14     51.18 o 
  -5   9   3      930.89     1089.90     55.02 o 
  -4   9   3      370.60      390.99     33.68 o 
  -3   9   3       36.07       33.75     18.21 o 
  -2   9   3      396.98      409.25     23.97 o 
  -1   9   3      693.18      586.79     26.05 o 
   0   9   3        3.70      -12.02     13.04 o 
   1   9   3       42.95       23.16     14.45 o 
   2   9   3        4.20      -15.44     13.60 o 
   3   9   3      706.12      669.12     32.07 o 
   4   9   3       10.16        9.67     18.71 o 
   5   9   3      143.00      197.07     23.79 o 
   6   9   3      293.51      308.88     33.80 o 
   7   9   3      213.70      219.71     31.64 o 
   8   9   3        5.30      -36.32     27.57 o 
   9   9   3       36.71       10.79     36.56 o 
  10   9   3      349.31      377.92     45.67 o 
  11   9   3       41.82       73.48     41.59 o 
  -8  10   3       28.28       -5.75     40.27 o 
  -7  10   3        1.09       -3.00     38.48 o 
  -6  10   3       11.16      -24.81     34.04 o 
  -5  10   3      360.75      399.26     40.03 o 
  -4  10   3      273.38      298.81     27.61 o 
  -3  10   3      275.22      291.61     24.85 o 
  -2  10   3      958.16      823.21     60.89 o 
  -1  10   3      222.43      181.95     38.96 o 
   0  10   3     3699.18     3442.83     93.91 o 
   1  10   3     1627.00     1451.51     67.00 o 
   2  10   3      737.15      779.32     33.73 o 
   3  10   3      692.47      680.48     36.44 o 
   4  10   3     2879.02     2882.06     63.21 o 
   5  10   3      501.28      531.42     31.48 o 
   6  10   3        5.05       29.97     29.13 o 
   7  10   3        3.06       -5.87     30.32 o 
   8  10   3       21.38       61.97     34.88 o 
   9  10   3      107.12       93.61     36.80 o 
  10  10   3       73.62      121.42     41.47 o 
  -7  11   3      147.22      171.88     42.55 o 
  -6  11   3      173.63      181.22     33.02 o 
  -5  11   3       36.58       49.12     27.12 o 
  -4  11   3      176.34      288.27     50.58 o 
  -3  11   3      279.50      228.10     45.91 o 
  -2  11   3      928.24      920.06     66.88 o 
  -1  11   3       81.25       23.61     36.92 o 
   0  11   3      209.60      210.84     42.55 o 
   1  11   3      381.07      415.51     26.02 o 
   2  11   3      842.96      817.67     57.11 o 
   3  11   3      702.45      699.83     51.00 o 
   4  11   3      561.07      586.14     33.00 o 
   5  11   3       38.40       29.62     31.46 o 
   6  11   3       25.08      134.01     34.52 o 
   7  11   3      664.49      556.40     47.59 o 
   8  11   3      343.47      217.19     42.43 o 
   9  11   3       43.53       12.11     40.99 o 
  10  11   3       14.98       15.94     45.07 o 
  -7  12   3       10.31       10.07     55.98 o 
  -6  12   3        1.51      -16.06     52.86 o 
  -5  12   3       87.68      105.84     50.10 o 
  -4  12   3      309.58      296.30     55.14 o 
  -3  12   3      339.61      237.21     51.54 o 
  -2  12   3      669.44      853.65     70.12 o 
  -1  12   3       30.20       67.48     41.83 o 
   0  12   3       13.06       24.45     39.55 o 
   1  12   3      391.96      428.86     55.62 o 
   2  12   3      385.22      450.14     40.81 o 
   3  12   3       97.08       70.05     25.18 o 
   4  12   3      173.94      128.83     25.41 o 
   5  12   3      109.80      119.14     39.43 o 
   6  12   3        0.19        9.35     33.56 o 
   7  12   3        5.59       27.69     40.15 o 
   8  12   3       11.86       -2.64     39.19 o 
   9  12   3        0.41       11.87     40.39 o 
  -6  13   3       39.28       92.29     59.69 o 
  -5  13   3      392.78      322.43     64.13 o 
  -4  13   3       25.37       24.33     52.62 o 
  -3  13   3        5.57      -31.04     44.83 o 
  -2  13   3       38.13       65.56     47.59 o 
  -1  13   3      414.87      458.59     60.05 o 
   0  13   3        2.72      -33.32     41.23 o 
   1  13   3      267.41      362.58     57.17 o 
   2  13   3      580.17      618.74     36.01 o 
   3  13   3      360.36      309.43     54.36 o 
   4  13   3       12.82        6.58     24.81 o 
   5  13   3       65.41       82.53     29.43 o 
   6  13   3      474.44      513.97     54.54 o 
   7  13   3      198.10      323.39     49.38 o 
   8  13   3        1.95       22.29     46.63 o 
  -5  14   3       33.52       93.01     61.97 o 
  -4  14   3       12.32       -2.64     53.22 o 
  -3  14   3       10.86      -50.22     48.66 o 
  -2  14   3       35.50       30.21     53.58 o 
  -1  14   3       32.58      123.82     52.62 o 
   0  14   3       17.00       17.98     48.06 o 
   1  14   3      134.45      153.30     52.50 o 
   2  14   3      227.14      192.62     57.53 o 
   3  14   3        1.26       -2.05     33.44 o 
   4  14   3       99.76      175.47     32.61 o 
   5  14   3        3.39      -13.83     29.68 o 
   6  14   3        1.71       27.45     46.15 o 
   7  14   3       28.50       52.98     46.63 o 
  -3  15   3       32.34      -26.97     55.02 o 
  -2  15   3        0.23      -40.03     52.02 o 
  -1  15   3       48.27      -35.24     55.26 o 
   0  15   3        4.30      -28.65     48.42 o 
   1  15   3       28.09       76.83     57.65 o 
   2  15   3        0.99       64.37     54.06 o 
   3  15   3      169.02      168.29     63.29 o 
   4  15   3       47.92       76.80     34.76 o 
   5  15   3       27.55       30.65     33.56 o 
   6  15   3        2.52       20.74     44.83 o 
  -1  16   3       60.20       40.15     60.05 o 
   0  16   3        4.46      -61.97     59.33 o 
   1  16   3      137.93      221.50     65.56 o 
   2  16   3        3.06       -4.79     59.21 o 
   3  16   3       57.49       11.63     64.01 o 
  -3 -15   4        3.19      -19.78     49.86 o 
  -2 -15   4        1.16       27.21     51.78 o 
  -1 -15   4        8.46      -60.53     43.99 o 
   0 -15   4        5.42      -32.12     45.55 o 
   1 -15   4        2.09       46.75     52.98 o 
  -5 -14   4       16.21      -67.96     54.42 o 
  -4 -14   4        8.62      -38.48     42.91 o 
  -3 -14   4       53.89       80.83     33.19 o 
  -2 -14   4      121.74      143.47     52.26 o 
  -1 -14   4       36.40      118.54     47.11 o 
   0 -14   4       19.23      -29.37     45.43 o 
   1 -14   4      117.85       74.55     45.55 o 
   2 -14   4      150.82      191.78     50.82 o 
   3 -14   4       77.23      107.04     52.62 o 
  -6 -13   4       46.14       60.89     55.26 o 
  -5 -13   4       12.94       15.70     50.46 o 
  -4 -13   4       29.88      -20.14     43.15 o 
  -3 -13   4      149.59      200.89     30.75 o 
  -2 -13   4        0.08      -32.53     27.98 o 
  -1 -13   4       54.71      103.08     46.63 o 
   0 -13   4        0.34       -4.67     41.47 o 
   1 -13   4       23.18       14.14     42.67 o 
   2 -13   4      296.47      246.32     52.02 o 
   3 -13   4       40.25        6.89     29.22 o 
   4 -13   4        3.10        1.04     28.29 o 
   5 -13   4       99.46       74.41     33.57 o 
   6 -13   4      150.84      140.51     37.43 o 
  -7 -12   4       42.47      -35.36     44.47 o 
  -6 -12   4       14.40      -21.69     44.11 o 
  -5 -12   4       14.50       29.01     47.23 o 
  -4 -12   4      161.23      165.05     42.55 o 
  -3 -12   4       18.11       23.55     26.38 o 
  -2 -12   4        1.97       30.72     27.36 o 
  -1 -12   4        1.44      -14.84     23.89 o 
   0 -12   4        5.76      -12.52     24.39 o 
   1 -12   4       71.10      113.33     26.40 o 
   2 -12   4        4.35       13.16     23.92 o 
   3 -12   4      204.47      292.49     31.74 o 
   4 -12   4        7.72       19.73     25.42 o 
   5 -12   4       73.86       30.34     29.85 o 
   6 -12   4       79.44       10.88     30.08 o 
   7 -12   4      151.01       49.27     34.98 o 
  -8 -11   4        5.68       42.91     51.90 o 
  -7 -11   4      113.79       89.06     43.51 o 
  -6 -11   4      319.24      230.49     52.02 o 
  -5 -11   4      140.61       37.40     37.28 o 
  -4 -11   4        2.79       36.68     40.03 o 
  -3 -11   4      239.72      282.00     29.54 o 
  -2 -11   4      363.16      425.20     25.21 o 
  -1 -11   4       10.29       20.43     17.67 o 
   0 -11   4       72.96       78.09     18.73 o 
   1 -11   4      189.43      188.48     36.92 o 
   2 -11   4      100.30      132.41     25.06 o 
   3 -11   4        7.51       12.50     22.05 o 
   4 -11   4       16.59       -8.09     23.46 o 
   5 -11   4       61.25       41.38     25.66 o 
   6 -11   4       10.11        2.17     27.08 o 
   7 -11   4        2.93      -19.82     30.93 o 
   8 -11   4      119.07      117.41     36.09 o 
  -8 -10   4      330.67      346.04     52.86 o 
  -7 -10   4       42.10       27.69     39.91 o 
  -6 -10   4        1.49       -0.12     38.48 o 
  -5 -10   4      101.94       96.85     35.60 o 
  -4 -10   4      699.96      758.00     50.70 o 
  -3 -10   4      149.44      134.53     24.54 o 
  -2 -10   4     1616.83     1619.49     38.78 o 
  -1 -10   4      680.62      697.04     26.74 o 
   0 -10   4       16.91       35.14     15.78 o 
   1 -10   4        8.34       16.00     18.85 o 
   2 -10   4       29.71       52.74     20.75 o 
   3 -10   4      461.06      431.25     30.21 o 
   4 -10   4      223.28      308.36     40.09 o 
   5 -10   4       52.94      -19.91     22.00 o 
   6 -10   4      183.14      209.69     29.17 o 
   7 -10   4      187.86      157.21     31.70 o 
   8 -10   4       61.55      -10.19     43.51 o 
   9 -10   4      101.69       81.75     50.82 o 
  -9  -9   4       71.08      124.54     44.95 o 
  -8  -9   4      107.64      167.09     48.06 o 
  -7  -9   4      567.78      688.60     54.18 o 
  -6  -9   4       25.13       23.85     32.96 o 
  -5  -9   4       10.10        6.95     32.12 o 
  -4  -9   4      814.45      824.29     51.66 o 
  -3  -9   4     3031.40     3410.06     99.13 o 
  -2  -9   4      767.31      777.67     27.31 o 
  -1  -9   4       10.00      -17.69     13.19 o 
   0  -9   4      377.70      360.58     18.98 o 
   1  -9   4     3324.08     3221.10     50.16 o 
   2  -9   4     1633.44     1784.27     80.25 o 
   3  -9   4       83.13       57.19     19.02 o 
   4  -9   4        6.75       13.85     19.86 o 
   5  -9   4      171.15      151.19     25.10 o 
   6  -9   4       57.94        5.15     30.80 o 
   7  -9   4      589.77      607.34     52.74 o 
   8  -9   4        1.95      -11.87     41.59 o 
   9  -9   4      101.31      140.84     45.91 o 
  -9  -8   4      105.77      187.94     49.38 o 
  -8  -8   4      206.27      220.90     43.39 o 
  -7  -8   4      692.40      813.02     53.46 o 
  -6  -8   4      155.29      129.21     37.28 o 
  -5  -8   4       83.93       82.34     32.60 o 
  -4  -8   4      710.31      735.95     46.87 o 
  -3  -8   4        0.48        7.67     23.97 o 
  -2  -8   4      869.86      853.97     26.72 o 
  -1  -8   4       31.30       13.78     12.60 o 
   0  -8   4      162.00      163.90     14.49 o 
   1  -8   4     3115.05     2935.94     45.28 o 
   2  -8   4      687.25      640.83     21.82 o 
   3  -8   4       97.90       61.26     23.73 o 
   4  -8   4        0.68      -20.35     17.13 o 
   5  -8   4     1915.49     1899.57     68.08 o 
   6  -8   4     1167.63     1085.59     56.33 o 
   7  -8   4      168.41      260.70     42.31 o 
   8  -8   4      126.59       96.37     37.16 o 
   9  -8   4       25.33       25.65     41.23 o 
  10  -8   4      195.20      304.81     53.10 o 
 -10  -7   4        2.47      -26.91     52.14 o 
  -9  -7   4       14.86       23.73     39.43 o 
  -8  -7   4      130.17      134.24     38.24 o 
  -7  -7   4       83.04       73.48     32.24 o 
  -6  -7   4      166.62      104.64     32.24 o 
  -5  -7   4     1820.53     1754.77     64.13 o 
  -4  -7   4      747.35      652.05     41.95 o 
  -3  -7   4       81.30      110.63     25.53 o 
  -2  -7   4      583.41      565.68     42.14 o 
  -1  -7   4     3430.72     3531.50     51.08 o 
   0  -7   4     3049.56     3298.85     48.09 o 
   1  -7   4     1906.34     1866.85     33.00 o 
   2  -7   4      328.78      343.70     18.26 o 
   3  -7   4       56.00       79.11     16.73 o 
   4  -7   4     2505.30     2323.48     50.59 o 
   5  -7   4      593.02      698.31     43.87 o 
   6  -7   4      205.11      211.92     32.48 o 
   7  -7   4       57.49       48.54     34.52 o 
   8  -7   4       27.90       88.10     36.92 o 
   9  -7   4       50.88       54.66     37.40 o 
  10  -7   4      247.97      364.86     55.98 o 
 -10  -6   4        1.95       35.36     30.29 o 
  -9  -6   4       67.99       83.90     41.23 o 
  -8  -6   4      221.82      297.50     42.67 o 
  -7  -6   4      472.26      353.23     38.60 o 
  -6  -6   4       45.21       11.27     26.73 o 
  -5  -6   4       50.36       78.63     28.29 o 
  -4  -6   4     1493.04     1541.66     55.02 o 
  -3  -6   4      310.05      242.60     26.73 o 
  -2  -6   4       41.66       48.08     13.81 o 
  -1  -6   4       53.51       50.70     11.24 o 
   0  -6   4       22.08       31.87     10.04 o 
   1  -6   4     2325.83     2279.01     35.64 o 
   2  -6   4     1174.26     1298.63     27.13 o 
   3  -6   4        9.03       18.19      9.37 o 
   4  -6   4     4794.65     4641.04    107.52 o 
   5  -6   4       48.10      104.04     25.29 o 
   6  -6   4       19.03      -11.03     28.41 o 
   7  -6   4       57.68       29.85     32.36 o 
   8  -6   4      967.41      978.91     58.13 o 
   9  -6   4       73.76       26.61     36.20 o 
  10  -6   4       25.61       52.86     44.35 o 
  11  -6   4       14.28       55.38     49.14 o 
 -10  -5   4        5.79       -7.84     29.06 o 
  -9  -5   4      316.48      440.37     47.70 o 
  -8  -5   4      230.01      252.67     35.96 o 
  -7  -5   4      230.94      216.11     34.28 o 
  -6  -5   4     1099.70     1122.14     54.18 o 
  -5  -5   4     1486.38     1252.19     50.22 o 
  -4  -5   4      529.97      435.58     31.04 o 
  -3  -5   4       13.27       -9.47     17.74 o 
  -2  -5   4    12551.90    12710.37    166.27 o 
  -1  -5   4     1133.61     1314.34     25.22 o 
   0  -5   4      524.99      468.99     18.56 o 
   1  -5   4       12.30       10.73      8.24 o 
   2  -5   4      958.11      985.05     26.48 o 
   3  -5   4       59.31       54.01     10.28 o 
   4  -5   4      467.59      511.81     33.56 o 
   5  -5   4     2314.35     2347.01     70.36 o 
   6  -5   4       37.60       32.96     26.25 o 
   7  -5   4      439.22      471.30     37.52 o 
   8  -5   4       18.54       18.58     32.24 o 
   9  -5   4       74.37       90.02     37.04 o 
  10  -5   4       11.41      -26.73     40.39 o 
  11  -5   4       67.40      145.03     43.75 o 
 -11  -4   4       14.55      -21.58     45.07 o 
 -10  -4   4      212.52      204.77     31.76 o 
  -9  -4   4      389.24      510.32     32.37 o 
  -8  -4   4        1.76        7.43     31.04 o 
  -7  -4   4      518.89      525.23     38.24 o 
  -6  -4   4      209.21      202.33     27.57 o 
  -5  -4   4      324.69      229.53     26.73 o 
  -4  -4   4     1634.75     1610.82     52.26 o 
  -3  -4   4    11105.25     9657.00    181.59 o 
  -2  -4   4      211.64      262.50     22.89 o 
  -1  -4   4     1012.70      941.72     20.17 o 
   0  -4   4     4320.16     4148.56     51.51 o 
   1  -4   4     5935.25     6110.90     72.49 o 
   2  -4   4      824.87      919.25     18.35 o 
   3  -4   4     1014.63     1025.55     22.45 o 
   4  -4   4       33.40       38.23      9.83 o 
   5  -4   4       22.10       27.44      7.79 o 
   6  -4   4      627.40      577.37     38.48 o 
   7  -4   4     1417.35     1511.33     59.33 o 
   8  -4   4      567.73      451.04     40.51 o 
   9  -4   4       29.34       62.69     32.12 o 
  10  -4   4       82.68       71.80     41.59 o 
  11  -4   4      212.42      287.07     50.34 o 
 -11  -3   4      225.93      281.91     56.69 o 
 -10  -3   4        1.87       -2.32     27.20 o 
  -9  -3   4     1197.59     1344.27     54.48 o 
  -8  -3   4      184.28      225.58     35.12 o 
  -7  -3   4      461.57      409.33     35.12 o 
  -6  -3   4     1180.38     1141.80     46.75 o 
  -5  -3   4     3145.18     2844.67     71.92 o 
  -4  -3   4       58.29       97.33     20.38 o 
  -3  -3   4     1354.32     1437.50     44.59 o 
  -2  -3   4     1332.39     1216.71     38.72 o 
  -1  -3   4      375.33      380.85     24.39 o 
   0  -3   4    11541.58    10939.28    117.02 o 
   1  -3   4       36.23       66.53      7.82 o 
   2  -3   4     3890.77     4283.39     59.69 o 
   3  -3   4      119.30      104.37      8.29 o 
   4  -3   4      326.39      406.07     14.08 o 
   5  -3   4     1334.03     1348.27     26.36 o 
   6  -3   4     4380.38     4289.13    101.52 o 
   7  -3   4      413.49      407.77     33.80 o 
   8  -3   4      471.29      474.53     41.35 o 
   9  -3   4      760.70      737.87     51.30 o 
  10  -3   4        7.66       -9.83     37.28 o 
  11  -3   4       13.69       24.21     43.87 o 
  12  -3   4       22.91      -14.86     45.07 o 
 -11  -2   4       18.45       46.87     47.59 o 
 -10  -2   4       24.84       54.06     39.79 o 
  -9  -2   4      191.83      241.52     27.78 o 
  -8  -2   4       12.57        9.41     29.49 o 
  -7  -2   4        1.81       12.95     23.25 o 
  -6  -2   4     2008.75     2113.64     62.09 o 
  -5  -2   4     2720.84     2667.64     67.84 o 
  -4  -2   4     1206.29     1093.02     38.96 o 
  -3  -2   4     2309.73     2354.44     58.73 o 
  -2  -2   4     9454.73     8475.53    157.38 o 
  -1  -2   4    22016.23    23060.71    283.12 o 
   0  -2   4     7385.97     7024.22     93.62 o 
   1  -2   4    11662.49    10654.16    168.89 o 
   2  -2   4      292.03      329.12     11.82 o 
   3  -2   4    22073.77    22603.03    274.66 o 
   4  -2   4     5094.37     5575.22     74.88 o 
   5  -2   4      901.08      953.87     21.93 o 
   6  -2   4        3.83       -9.67      8.96 o 
   7  -2   4       10.30       32.12     22.89 o 
   8  -2   4       29.75       -3.12     26.13 o 
   9  -2   4      263.91      269.93     40.27 o 
  10  -2   4       36.91       12.47     35.00 o 
  11  -2   4      464.59      461.35     51.18 o 
  12  -2   4        4.41       -3.96     42.91 o 
 -11  -1   4       55.56       72.16     46.63 o 
 -10  -1   4      114.66        5.63     40.51 o 
  -9  -1   4      309.85      252.55     43.03 o 
  -8  -1   4     1738.16     1822.83     47.77 o 
  -7  -1   4     1079.28     1184.95     45.79 o 
  -6  -1   4     1765.94     1800.32     55.02 o 
  -5  -1   4     7341.91     7535.46    145.87 o 
  -4  -1   4      166.47      171.76     20.50 o 
  -3  -1   4     4258.96     3939.85     83.90 o 
  -2  -1   4     7293.36     7426.98    139.64 o 
  -1  -1   4       29.57       20.62     10.43 o 
   0  -1   4     3078.63     3468.82     49.37 o 
   1  -1   4      548.89      761.24     20.44 o 
   2  -1   4    20102.86    19488.20    382.78 o 
   3  -1   4     4705.17     4529.36     70.00 o 
   4  -1   4     3048.84     3041.81     44.97 o 
   5  -1   4     5255.41     5380.54     74.17 o 
   6  -1   4       57.82       46.25     15.88 o 
   7  -1   4     5886.59     6055.95    148.15 o 
   8  -1   4     1527.54     1537.46     59.93 o 
   9  -1   4      226.70      233.25     38.00 o 
  10  -1   4       42.06        3.24     37.64 o 
  11  -1   4        4.39       22.89     39.19 o 
  12  -1   4      670.20      767.59     66.28 o 
 -11   0   4       81.03      116.15     51.90 o 
 -10   0   4       25.78        9.71     44.23 o 
  -9   0   4       32.22       31.52     36.80 o 
  -8   0   4       16.53        3.45     19.72 o 
  -7   0   4      149.81      135.90     19.18 o 
  -6   0   4      523.31      553.40     33.68 o 
  -5   0   4     1781.91     1743.63     49.74 o 
  -4   0   4      161.53      157.02     17.62 o 
  -3   0   4    20200.96    19056.67    328.90 o 
  -2   0   4     1917.51     1676.38     44.23 o 
  -1   0   4        5.07       13.42      8.15 o 
   0   0   4    14764.60    15973.49    194.98 o 
   1   0   4   129222.32   115752.41   4458.85 o 
   2   0   4    21601.32    24008.10    453.14 o 
   3   0   4       16.77       43.93      6.48 o 
   4   0   4     3680.10     4026.29     56.71 o 
   5   0   4     2142.56     2486.74     40.43 o 
   6   0   4     5708.16     6050.21     84.66 o 
   7   0   4      268.53      291.59     35.90 o 
   8   0   4       25.42       49.18     28.05 o 
   9   0   4       16.65      -14.98     27.81 o 
  10   0   4       45.98      161.57     37.16 o 
  11   0   4       31.56       -2.64     37.52 o 
  12   0   4      161.72      166.97     51.18 o 
 -11   1   4      160.87       77.43     55.02 o 
 -10   1   4       55.01      115.31     48.78 o 
  -9   1   4      206.53      325.18     47.94 o 
  -8   1   4      847.11      811.58     55.02 o 
  -7   1   4      355.39      353.27     22.53 o 
  -6   1   4       34.95       40.36     14.57 o 
  -5   1   4     3515.76     3595.61     78.63 o 
  -4   1   4     2973.99     2808.72     64.49 o 
  -3   1   4     1179.93      964.17     33.68 o 
  -1   1   4      902.56      977.35     26.25 o 
   0   1   4      290.79      311.52     14.02 o 
   1   1   4      632.91      536.78     10.39 o 
   2   1   4     5765.84     5717.48     73.65 o 
   3   1   4      277.10      209.14     10.24 o 
   4   1   4     4249.45     4079.42     57.16 o 
   5   1   4     5242.69     5319.65     74.01 o 
   6   1   4    11005.80    10997.61    363.36 o 
   7   1   4      201.34      179.08     15.56 o 
   8   1   4      223.24      221.66     19.24 o 
   9   1   4     1080.01     1309.71     84.44 o 
  10   1   4     1085.20     1136.65     59.45 o 
  11   1   4        3.13      -24.33     39.43 o 
  12   1   4       23.92       11.87     45.67 o 
 -11   2   4        0.92       61.01     51.90 o 
 -10   2   4      671.34      942.23     65.80 o 
  -9   2   4      223.02      288.63     45.79 o 
  -8   2   4      725.50      603.38     51.18 o 
  -7   2   4       99.94      104.04     29.97 o 
  -6   2   4      444.99      445.87     23.03 o 
  -5   2   4      664.96      656.04     23.68 o 
  -4   2   4     1330.25     1360.19     41.11 o 
  -3   2   4     3445.81     3315.49     71.08 o 
  -2   2   4     3496.31     3760.78     73.24 o 
  -1   2   4     5881.19     5694.26    102.60 o 
   0   2   4    14455.56    14544.00    245.72 o 
   1   2   4     8685.63     8549.73     89.79 o 
   2   2   4      193.69      203.31      7.67 o 
   3   2   4     7850.41     8408.37    106.43 o 
   4   2   4     3192.14     3001.48     69.22 o 
   5   2   4      416.52      370.53     16.16 o 
   6   2   4       46.42       77.76     13.36 o 
   7   2   4     3914.64     3900.59     62.32 o 
   8   2   4      531.53      431.02     22.47 o 
   9   2   4       62.00       97.99     18.92 o 
  10   2   4       40.88       70.22     22.19 o 
  11   2   4       36.14      -36.80     33.44 o 
  12   2   4      122.19      110.15     46.63 o 
 -10   3   4      264.88      263.34     53.10 o 
  -9   3   4      156.10      169.84     44.23 o 
  -8   3   4      813.99      742.54     52.98 o 
  -7   3   4      367.27      391.11     38.84 o 
  -6   3   4     1118.92     1125.62     50.70 o 
  -5   3   4     1478.77     1587.21     83.72 o 
  -4   3   4     3006.18     3187.97     51.96 o 
  -3   3   4      284.07      256.62     13.79 o 
  -2   3   4     1059.92     1184.47     31.16 o 
  -1   3   4     5857.58     5737.65    103.08 o 
   0   3   4     2749.71     2937.38     44.74 o 
   1   3   4      717.88      831.68     18.94 o 
   2   3   4     7444.90     7623.45    102.27 o 
   3   3   4      114.98      165.32      8.02 o 
   4   3   4     5417.00     5524.32     74.50 o 
   5   3   4      308.16      311.78     14.70 o 
   6   3   4     3041.57     3070.48     50.63 o 
   7   3   4      603.44      555.25     23.59 o 
   8   3   4      976.42     1043.44     32.65 o 
   9   3   4     1002.70     1087.72     34.94 o 
  10   3   4      186.71      143.49     22.59 o 
  11   3   4       84.06       83.54     35.48 o 
  12   3   4      193.97      243.32     49.26 o 
 -10   4   4       39.83      115.67     47.23 o 
  -9   4   4      655.84      752.85     62.69 o 
  -8   4   4      277.71      320.99     43.75 o 
  -7   4   4      980.17     1119.87     58.13 o 
  -6   4   4      246.51      200.89     30.68 o 
  -5   4   4       52.76       43.75     21.46 o 
  -4   4   4     2131.16     2043.48     38.65 o 
  -3   4   4        5.06       -2.61     16.42 o 
  -2   4   4      820.62      813.72     32.54 o 
  -1   4   4       70.11       50.18      8.93 o 
   0   4   4     1732.90     1709.07     30.36 o 
   1   4   4     5523.43     5596.64     79.19 o 
   2   4   4     5944.87     5723.80     81.64 o 
   3   4   4      496.28      502.11     15.82 o 
   4   4   4     3857.84     4642.18    183.99 o 
   5   4   4     1177.77     1217.72     26.63 o 
   6   4   4     1326.84     1221.24     28.92 o 
   7   4   4     1291.84     1418.21     34.57 o 
   8   4   4     1587.66     1543.62     38.08 o 
   9   4   4      379.37      369.85     24.22 o 
  10   4   4        6.11       29.55     27.45 o 
  11   4   4      167.19      138.89     25.35 o 
 -10   5   4       48.41       95.17     46.51 o 
  -9   5   4      243.86      215.87     47.23 o 
  -8   5   4      181.00      165.05     40.99 o 
  -7   5   4      124.84      123.34     34.52 o 
  -6   5   4      869.27      850.54     48.06 o 
  -5   5   4       48.60       23.37     21.93 o 
  -4   5   4    10564.58    10209.02    134.59 o 
  -3   5   4       53.60       36.81      9.87 o 
  -2   5   4       63.10       34.16      8.26 o 
  -1   5   4      245.16      274.92     11.10 o 
   0   5   4    23404.41    22316.90    228.75 o 
   1   5   4      179.06      196.96     12.25 o 
   2   5   4     1248.51     1219.00     44.35 o 
   3   5   4     3624.52     3344.87    143.47 o 
   4   5   4     4220.79     4576.08     55.21 o 
   5   5   4     1263.87     1272.74     27.13 o 
   6   5   4      132.92      144.45     23.55 o 
   7   5   4      282.69      304.34     24.69 o 
   8   5   4       17.59       12.54     15.39 o 
   9   5   4        5.71       -8.24     18.10 o 
  10   5   4       76.48       53.94     32.60 o 
  11   5   4       17.79       38.12     32.00 o 
 -10   6   4       65.81       76.59     47.11 o 
  -9   6   4       30.31      -14.50     44.47 o 
  -8   6   4      212.35      184.59     45.67 o 
  -7   6   4      300.80      239.96     39.31 o 
  -6   6   4     1245.63     1357.67     59.09 o 
  -5   6   4        5.05       -9.47     25.05 o 
  -4   6   4     1170.83     1171.05     46.99 o 
  -3   6   4     4897.22     5160.52    110.15 o 
  -2   6   4      104.84      105.05     10.14 o 
  -1   6   4     3902.21     4151.23     51.00 o 
   0   6   4     4711.73     4861.82     57.35 o 
   1   6   4     1589.19     1731.68     35.45 o 
   2   6   4     2049.37     1943.30     39.69 o 
   3   6   4       45.08      417.24     33.32 o 
   4   6   4      786.03      722.52     16.83 o 
   5   6   4     6937.59     6930.44     94.12 o 
   6   6   4      227.82      158.10     22.77 o 
   7   6   4     3171.32     3228.95     82.46 o 
   8   6   4      861.97      800.91     44.71 o 
   9   6   4     2231.76     1983.59     66.76 o 
  10   6   4       39.48      -24.33     32.00 o 
  11   6   4       34.04       37.76     37.40 o 
  12   6   4       96.69       77.67     38.36 o 
  -9   7   4      664.72      668.23     61.49 o 
  -8   7   4        3.47       -3.48     36.32 o 
  -7   7   4      272.34      240.92     39.19 o 
  -6   7   4      300.60      312.60     36.44 o 
  -5   7   4       84.76       80.55     25.89 o 
  -4   7   4      130.12      140.24     23.61 o 
  -3   7   4     2677.07     2472.38     65.44 o 
  -2   7   4     1274.53     1369.36     54.26 o 
  -1   7   4     7136.06     6592.19     76.26 o 
   0   7   4      126.76       94.50      8.69 o 
   1   7   4       64.90       52.92      7.88 o 
   2   7   4     6926.42     6810.80    101.83 o 
   3   7   4     9439.07     9258.00    138.32 o 
   4   7   4      733.04      807.54     36.26 o 
   5   7   4       34.31       33.80     19.66 o 
   6   7   4     1448.32     1344.25     49.74 o 
   7   7   4        7.18        3.24     23.73 o 
   8   7   4      397.71      451.16     35.48 o 
   9   7   4        1.70       16.30     28.53 o 
  10   7   4        8.93       -0.36     28.89 o 
  11   7   4      125.52      105.36     41.47 o 
  -9   8   4      378.19      304.81     55.26 o 
  -8   8   4       12.92       31.52     43.87 o 
  -7   8   4       14.01      -10.31     36.56 o 
  -6   8   4       55.74       36.44     30.68 o 
  -5   8   4     1467.03     1516.97     59.57 o 
  -4   8   4        4.92       46.39     25.65 o 
  -3   8   4      520.91      565.27     36.20 o 
  -2   8   4       55.43       67.87     15.07 o 
  -1   8   4       52.72       62.09      9.73 o 
   0   8   4      615.98      755.21     18.75 o 
   1   8   4      137.41      151.15     20.86 o 
   2   8   4     3620.38     3564.96     64.03 o 
   3   8   4       98.10       97.75     16.30 o 
   4   8   4      691.38      684.03     29.11 o 
   5   8   4     1339.61     1394.83     65.86 o 
   6   8   4     2579.54     2522.13     71.44 o 
   7   8   4      351.62      289.11     32.24 o 
   8   8   4     1289.89     1201.73     55.62 o 
   9   8   4        1.84       -5.15     32.72 o 
  10   8   4       16.17       14.02     37.52 o 
  11   8   4      218.98      270.53     45.79 o 
  -8   9   4      357.32      392.79     52.26 o 
  -7   9   4        3.46      -18.58     38.48 o 
  -6   9   4      626.07      480.76     44.11 o 
  -5   9   4      381.53      353.47     36.20 o 
  -4   9   4      489.61      511.09     37.04 o 
  -3   9   4      191.04      209.99     22.66 o 
  -2   9   4        7.36       17.65     23.67 o 
  -1   9   4       16.16       33.92     30.68 o 
   0   9   4     1989.04     1816.55     41.30 o 
   1   9   4      671.19      623.48     56.04 o 
   2   9   4      773.29      971.36    107.04 o 
   3   9   4      688.08      586.44     30.27 o 
   4   9   4      601.88      592.98     30.86 o 
   5   9   4        7.90        4.30     20.98 o 
   6   9   4      103.70       92.05     25.41 o 
   7   9   4       20.78       -1.08     27.57 o 
   8   9   4      190.76      184.83     31.64 o 
   9   9   4        2.98      -43.87     31.16 o 
  10   9   4       45.27       29.49     36.68 o 
  11   9   4        0.17       37.16     43.15 o 
  -8  10   4      145.65      116.87     48.78 o 
  -7  10   4        5.15      -48.90     33.68 o 
  -6  10   4       68.59       95.29     36.56 o 
  -5  10   4      532.15      541.65     42.91 o 
  -4  10   4       78.66       60.33     23.18 o 
  -3  10   4       60.66       85.94     36.80 o 
  -2  10   4      185.64      277.84     43.39 o 
  -1  10   4       59.96       59.69     33.56 o 
   0  10   4      162.82      104.14     17.35 o 
   1  10   4       22.40       29.44     25.05 o 
   2  10   4      653.08      696.33     32.20 o 
   3  10   4      532.72      595.36     57.29 o 
   4  10   4        7.36        3.62     18.73 o 
   5  10   4      424.23      427.70     28.51 o 
   6  10   4      303.15      328.30     35.84 o 
   7  10   4        2.37       33.44     29.85 o 
   8  10   4        9.07      -19.78     28.77 o 
   9  10   4      136.90      111.71     37.88 o 
  10  10   4      186.35      199.81     41.23 o 
  -7  11   4      245.01      212.63     47.23 o 
  -6  11   4       80.87       93.61     54.42 o 
  -5  11   4      464.76      387.99     58.61 o 
  -4  11   4      431.17      323.03     52.50 o 
  -3  11   4      261.46      223.78     47.70 o 
  -2  11   4      615.90      650.37     59.69 o 
  -1  11   4       42.55       39.19     38.12 o 
   0  11   4      336.46      328.66     48.66 o 
   1  11   4     1074.18     1084.35     38.74 o 
   2  11   4      716.88      724.76     34.65 o 
   3  11   4      163.15      210.80     35.84 o 
   4  11   4       44.73       25.82     23.59 o 
   5  11   4       12.84       41.56     25.67 o 
   6  11   4       18.63       35.12     29.49 o 
   7  11   4       16.99      -20.26     33.20 o 
   8  11   4        7.13       -6.23     35.24 o 
   9  11   4       56.98       41.35     38.72 o 
  10  11   4       49.58       35.96     40.75 o 
  -6  12   4        3.09      -28.41     49.74 o 
  -5  12   4      103.18       87.86     51.06 o 
  -4  12   4      373.01      224.98     54.18 o 
  -3  12   4      103.55      108.23     46.39 o 
  -2  12   4      425.08      465.18     57.41 o 
  -1  12   4       26.15       47.47     43.39 o 
   0  12   4      447.32      446.72     55.62 o 
   1  12   4       38.17       17.50     43.51 o 
   2  12   4      722.97      751.53     78.69 o 
   3  12   4      185.69      200.17     27.56 o 
   4  12   4      154.69      120.39     25.89 o 
   5  12   4      128.65      154.00     26.72 o 
   6  12   4       23.96       -0.63     25.82 o 
   7  12   4       96.65       52.86     37.76 o 
   8  12   4      167.49      189.74     43.87 o 
   9  12   4       43.67      -38.60     38.48 o 
  -5  13   4       42.68       14.38     52.98 o 
  -4  13   4      113.69       27.57     49.98 o 
  -3  13   4      190.45      123.58     52.74 o 
  -2  13   4      160.35      123.10     49.50 o 
  -1  13   4      154.76      129.81     50.46 o 
   0  13   4       71.89       16.78     48.06 o 
   1  13   4      727.10      600.75     64.37 o 
   2  13   4       79.59      123.49     27.14 o 
   3  13   4        3.24      -12.27     24.26 o 
   4  13   4        0.88       49.96     29.36 o 
   5  13   4      202.27      167.45     42.97 o 
   6  13   4       38.31        8.76     41.83 o 
   7  13   4      272.81      315.72     47.35 o 
   8  13   4        0.50      -59.87     39.91 o 
  -4  14   4       42.88       22.05     60.53 o 
  -3  14   4       15.88       81.75     52.62 o 
  -2  14   4       13.90       -1.44     49.38 o 
  -1  14   4      291.52      385.24     62.57 o 
   0  14   4      112.43      116.27     58.25 o 
   1  14   4      562.14      485.32     67.24 o 
   2  14   4       11.90       -3.72     48.06 o 
   3  14   4       31.22       18.21     26.76 o 
   4  14   4      366.73      373.24     37.48 o 
   5  14   4      290.43      305.73     37.22 o 
   6  14   4       39.44       15.75     40.45 o 
   7  14   4        4.79       21.22     41.95 o 
  -3  15   4       72.93       74.55     64.37 o 
  -2  15   4       28.88      -10.19     55.50 o 
  -1  15   4       51.61       94.21     60.17 o 
   0  15   4        0.93       40.51     59.21 o 
   1  15   4        0.21       22.89     54.30 o 
   2  15   4        0.64      -36.44     54.54 o 
   3  15   4       18.08       38.36     54.06 o 
   4  15   4      159.44      171.51     37.36 o 
   5  15   4      100.57      168.77     76.65 o 
   6  15   4       11.47       70.05     36.30 o 
   0  16   4        9.52      -90.44     60.29 o 
   1  16   4       34.42        2.28     59.81 o 
   2  16   4       27.43       62.45     59.81 o 
   3  16   4       26.40      -11.15     59.09 o 
  -4 -14   5       60.82        6.47     48.42 o 
  -3 -14   5       59.94       68.32     51.54 o 
  -2 -14   5       53.95       90.97     43.63 o 
  -5 -13   5        1.86       37.76     48.90 o 
  -4 -13   5        1.04      -52.86     49.50 o 
  -3 -13   5       37.55       60.53     47.82 o 
  -2 -13   5        3.17       -4.53     29.39 o 
  -1 -13   5       19.48      -14.50     40.15 o 
   0 -13   5      100.16       69.16     45.43 o 
   1 -13   5        0.35       36.08     39.55 o 
   2 -13   5       52.51      -25.41     39.31 o 
   3 -13   5        4.21       37.64     42.79 o 
   4 -13   5       39.25      115.67     42.55 o 
   5 -13   5       23.87        6.47     45.19 o 
   6 -13   5       69.93      166.13     51.90 o 
  -7 -12   5       52.48        0.12     49.74 o 
  -6 -12   5       31.53      -30.09     43.03 o 
  -5 -12   5      173.96      196.93     50.22 o 
  -4 -12   5       14.10      -56.45     37.64 o 
  -3 -12   5      310.64      367.74     47.82 o 
  -2 -12   5        1.21      -32.00     26.97 o 
  -1 -12   5       81.59       59.30     21.26 o 
   0 -12   5      452.35      408.06     49.86 o 
   1 -12   5      573.18      627.54     37.33 o 
   2 -12   5       17.23       33.72     26.75 o 
   3 -12   5       38.91       20.22     26.38 o 
   4 -12   5      102.72      160.32     65.68 o 
   5 -12   5      252.55      280.48     44.95 o 
   6 -12   5      105.04      115.31     47.82 o 
   7 -12   5       70.66       21.69     42.19 o 
  -7 -11   5        3.57        2.28     42.19 o 
  -6 -11   5       15.49       -6.95     43.87 o 
  -5 -11   5        0.64        8.39     40.03 o 
  -4 -11   5      149.11      181.11     43.63 o 
  -3 -11   5       72.08        0.60     35.96 o 
  -2 -11   5       11.66      -16.84     19.43 o 
  -1 -11   5       55.46       19.87     20.26 o 
   0 -11   5       34.43       38.41     17.31 o 
   1 -11   5        0.96        0.29     20.90 o 
   2 -11   5       83.66      127.01     26.99 o 
   3 -11   5       18.20        5.33     23.24 o 
   4 -11   5        0.99       11.64     25.30 o 
   5 -11   5      176.92      143.82     30.38 o 
   6 -11   5       49.85       60.67     28.61 o 
   7 -11   5        9.87       24.69     40.87 o 
   8 -11   5      111.73       64.25     49.26 o 
  -8 -10   5        2.11        6.83     46.27 o 
  -7 -10   5      430.42      506.77     58.73 o 
  -6 -10   5      232.59      367.62     52.74 o 
  -5 -10   5       23.13       11.15     36.08 o 
  -4 -10   5       12.55      -52.98     36.32 o 
  -3 -10   5      159.37      150.19     35.72 o 
  -2 -10   5       95.05      120.46     23.48 o 
  -1 -10   5       30.07        7.04     24.73 o 
   0 -10   5       83.13       80.65     17.04 o 
   1 -10   5       95.51      106.46     23.27 o 
   2 -10   5       54.39       41.25     25.05 o 
   3 -10   5      221.86      244.93     26.17 o 
   4 -10   5       13.93       20.97     48.84 o 
   5 -10   5       22.42       17.09     24.75 o 
   6 -10   5      385.52      444.73     67.06 o 
   7 -10   5        8.12        0.15     29.28 o 
   8 -10   5        0.49       -2.52     40.51 o 
   9 -10   5        7.11        9.23     42.79 o 
  -9  -9   5       14.47       20.62     51.42 o 
  -8  -9   5      140.72       83.06     49.26 o 
  -7  -9   5      350.73      320.27     50.94 o 
  -6  -9   5       15.66        0.48     36.44 o 
  -5  -9   5      370.83      369.89     42.43 o 
  -4  -9   5        5.22      -39.31     29.01 o 
  -3  -9   5      333.94      355.63     40.75 o 
  -2  -9   5     1474.65     1463.64     45.32 o 
  -1  -9   5      649.40      673.12     26.53 o 
   0  -9   5        8.79      -16.46     14.31 o 
   1  -9   5      801.22      749.53     26.73 o 
   2  -9   5     2719.41     2847.50     61.85 o 
   3  -9   5        8.00       12.82     28.23 o 
   4  -9   5      346.70      379.58     27.63 o 
   5  -9   5      134.39      133.42     23.72 o 
   6  -9   5       47.72       45.47     24.70 o 
   7  -9   5        8.21       33.08     34.52 o 
   8  -9   5      207.24      241.76     48.18 o 
   9  -9   5      117.60        1.80     45.91 o 
  -9  -8   5      268.69      366.18     56.81 o 
  -8  -8   5      289.53      288.99     47.70 o 
  -7  -8   5       38.46       59.09     36.20 o 
  -6  -8   5      126.39      139.88     39.91 o 
  -5  -8   5     1211.90     1126.34     57.41 o 
  -4  -8   5      343.58      278.32     36.20 o 
  -3  -8   5       23.38      -10.67     26.73 o 
  -2  -8   5      229.69      236.35     18.12 o 
  -1  -8   5      995.73     1008.32     34.03 o 
   0  -8   5      181.89      175.37     36.39 o 
   1  -8   5      759.63      665.96     24.15 o 
   2  -8   5      929.37     1043.87     26.70 o 
   3  -8   5       78.50       66.89     18.07 o 
   4  -8   5     1610.90     1642.43     70.66 o 
   5  -8   5      344.20      352.18     26.90 o 
   6  -8   5      384.92      333.69     39.31 o 
   7  -8   5       13.08      -47.64     31.76 o 
   8  -8   5      530.83      541.05     51.30 o 
   9  -8   5       92.52       72.16     42.79 o 
  10  -8   5        2.93      -49.86     43.87 o 
  -9  -7   5        2.15        8.39     41.95 o 
  -8  -7   5       52.21       35.96     37.64 o 
  -7  -7   5      189.80      118.18     37.76 o 
  -6  -7   5      338.31      312.72     39.43 o 
  -5  -7   5      889.10      845.26     51.18 o 
  -4  -7   5     3041.43     2984.79     84.26 o 
  -3  -7   5       28.70       49.26     25.41 o 
  -2  -7   5     1354.88     1280.46     36.68 o 
  -1  -7   5     7964.04     8000.50     96.40 o 
   0  -7   5     6823.96     6778.21     83.34 o 
   1  -7   5     4219.43     4385.11     59.86 o 
   2  -7   5       25.91       47.01     11.66 o 
   3  -7   5       53.42       47.76     15.84 o 
   4  -7   5     1141.20     1002.53     34.97 o 
   5  -7   5     1240.26     1315.96     56.45 o 
   6  -7   5      205.81      190.94     35.96 o 
   7  -7   5       99.50      115.55     32.84 o 
   8  -7   5      317.26      423.11     48.66 o 
   9  -7   5        8.51       -8.15     36.92 o 
  10  -7   5      101.15       84.98     45.43 o 
 -10  -6   5      106.63      108.02     37.28 o 
  -9  -6   5        2.31       47.82     42.55 o 
  -8  -6   5      169.32      109.55     36.92 o 
  -7  -6   5     1479.14     1607.34     67.12 o 
  -6  -6   5      129.76      101.16     31.88 o 
  -5  -6   5      544.54      602.06     40.39 o 
  -4  -6   5      450.41      449.60     37.16 o 
  -3  -6   5     2451.96     2385.24     69.88 o 
  -2  -6   5       29.54       11.78     14.35 o 
  -1  -6   5     1357.57     1273.10     27.85 o 
   0  -6   5      848.24      930.50     30.12 o 
   1  -6   5      320.24      334.46     21.20 o 
   2  -6   5      837.54      815.74     20.64 o 
   3  -6   5        6.67       22.14     14.58 o 
   4  -6   5     4145.07     3649.07     91.93 o 
   5  -6   5      604.19      709.58     43.15 o 
   6  -6   5       37.08       15.22     27.45 o 
   7  -6   5      772.95      811.58     51.90 o 
   8  -6   5     1324.92     1470.10     67.96 o 
   9  -6   5       16.81        1.32     33.08 o 
  10  -6   5      161.19      128.49     43.63 o 
  11  -6   5       31.00       77.31     45.19 o 
 -10  -5   5        1.52        7.20     40.51 o 
  -9  -5   5      115.57       30.44     37.16 o 
  -8  -5   5      192.76      232.65     38.72 o 
  -7  -5   5      234.61      211.68     35.48 o 
  -6  -5   5      881.87      813.86     49.02 o 
  -5  -5   5      464.93      407.05     34.16 o 
  -4  -5   5       96.63       41.95     24.69 o 
  -3  -5   5     1226.83     1249.08     47.35 o 
  -2  -5   5     4915.63     5089.62     78.47 o 
  -1  -5   5     1642.91     1504.09     28.40 o 
   0  -5   5      349.21      302.69     13.51 o 
   1  -5   5      127.61      190.74     11.79 o 
   2  -5   5     4364.62     4225.25     63.51 o 
   3  -5   5     3852.52     3933.93     50.76 o 
   4  -5   5      115.07      109.37     14.26 o 
   5  -5   5      932.11      825.85     42.91 o 
   6  -5   5      721.08      922.93     48.06 o 
   7  -5   5      885.96      851.98     50.22 o 
   8  -5   5     1029.87     1191.42     60.53 o 
   9  -5   5      139.88      185.79     41.71 o 
  10  -5   5        3.64       33.44     41.47 o 
  11  -5   5       28.65       36.32     43.39 o 
 -10  -4   5       40.95       11.98     29.09 o 
  -9  -4   5      118.08      188.42     38.36 o 
  -8  -4   5       14.67       -4.67     34.04 o 
  -7  -4   5       90.38       92.89     28.29 o 
  -6  -4   5     2854.37     2716.78     77.67 o 
  -5  -4   5      459.07      458.59     33.44 o 
  -4  -4   5       31.89       66.04     21.69 o 
  -3  -4   5       54.26       39.43     19.42 o 
  -2  -4   5      446.01      424.31     28.53 o 
  -1  -4   5     4803.08     4771.58    133.83 o 
   0  -4   5      253.07      301.17     13.64 o 
   1  -4   5     1427.21     1339.20     25.65 o 
   2  -4   5       67.89      160.07     11.48 o 
   3  -4   5      327.55      341.22     16.72 o 
   4  -4   5      138.99      104.11     10.36 o 
   5  -4   5       53.47       48.30      9.52 o 
   6  -4   5       51.13       94.69     25.17 o 
   7  -4   5      843.22      716.77     45.55 o 
   8  -4   5      104.83       23.85     29.01 o 
   9  -4   5       31.10       31.88     32.00 o 
  10  -4   5       38.92      -32.12     33.92 o 
  11  -4   5      480.42      567.42     55.74 o 
  12  -4   5        0.69      -53.94     47.70 o 
 -10  -3   5       65.58       53.67     31.58 o 
  -9  -3   5      422.38      519.04     35.54 o 
  -8  -3   5        3.23       28.53     29.37 o 
  -7  -3   5     2196.42     2269.46     73.59 o 
  -6  -3   5       60.93       37.28     24.57 o 
  -5  -3   5     2098.43     2078.88     64.13 o 
  -4  -3   5      150.85      124.90     22.53 o 
  -2  -3   5     5260.26     4854.87    102.36 o 
  -1  -3   5       33.68       98.78     24.45 o 
   0  -3   5      409.55      493.03     19.37 o 
   1  -3   5      267.48      300.56     11.34 o 
   2  -3   5       76.37       92.17     10.23 o 
   3  -3   5     6170.41     6483.82     86.81 o 
   4  -3   5      139.86      143.53     10.62 o 
   5  -3   5     1334.13     1408.20     28.57 o 
   6  -3   5      297.77      265.70     13.92 o 
   7  -3   5     1296.82     1268.97     54.06 o 
   8  -3   5     1175.57     1004.80     52.50 o 
   9  -3   5      104.96       94.45     33.56 o 
  10  -3   5        1.40       -0.36     34.64 o 
  11  -3   5        0.65       72.40     44.59 o 
  12  -3   5       80.00      117.22     50.94 o 
 -10  -2   5        0.89        8.39     47.94 o 
  -9  -2   5       16.24      -11.55     25.80 o 
  -8  -2   5      141.44      149.11     30.92 o 
  -7  -2   5      260.52      242.24     29.97 o 
  -6  -2   5     1339.00     1381.76     51.66 o 
  -5  -2   5     1967.70     1726.13     54.42 o 
  -4  -2   5       39.36       73.24     19.30 o 
  -3  -2   5     2643.98     2443.26     62.81 o 
  -2  -2   5     3859.53     3448.30     78.03 o 
  -1  -2   5     1498.47     1447.40     29.66 o 
   0  -2   5    13240.64    12632.69    233.37 o 
   1  -2   5      436.35      438.92     14.91 o 
   2  -2   5      812.23      734.64     18.29 o 
   3  -2   5      246.32      409.91     18.04 o 
   4  -2   5     3057.33     3271.11     49.19 o 
   5  -2   5     1769.80     1662.59     31.36 o 
   6  -2   5        9.69        1.21      9.78 o 
   7  -2   5       63.81       66.76     23.25 o 
   8  -2   5       19.67        3.24     23.37 o 
   9  -2   5       52.38       27.45     30.80 o 
  10  -2   5      153.88      162.05     37.40 o 
  11  -2   5      158.57      142.76     45.19 o 
  12  -2   5      136.28       65.56     42.55 o 
 -10  -1   5       11.97      105.96     49.98 o 
  -9  -1   5       20.69       23.25     38.36 o 
  -8  -1   5     1013.11     1080.06     41.13 o 
  -7  -1   5      372.62      358.39     33.68 o 
  -6  -1   5     5895.32     6372.20    133.17 o 
  -5  -1   5      710.13      719.53     35.84 o 
  -4  -1   5     3565.68     2733.20     68.32 o 
  -3  -1   5      351.13      314.52     23.25 o 
  -2  -1   5    16501.24    15493.30    274.12 o 
  -1  -1   5      128.68       99.96     14.26 o 
   0  -1   5     2372.95     2355.44     53.04 o 
   1  -1   5     1614.14     1836.53     32.60 o 
   2  -1   5     1744.84     1574.17     27.32 o 
   3  -1   5     1730.76     1729.34     29.52 o 
   4  -1   5     1006.79     1125.10     32.24 o 
   5  -1   5     1233.75     1398.78     28.47 o 
   6  -1   5     3397.83     3306.82     52.30 o 
   7  -1   5     1066.99     1131.51     35.06 o 
   8  -1   5      222.27      184.59     29.13 o 
   9  -1   5      725.14      667.63     46.87 o 
  10  -1   5      285.75      267.29     42.31 o 
  11  -1   5      119.59       69.76     42.07 o 
  12  -1   5        2.16        1.56     41.95 o 
 -10   0   5      177.55      188.30     49.98 o 
  -9   0   5       57.84       55.26     40.15 o 
  -8   0   5     1256.31     1316.58     42.13 o 
  -7   0   5        2.04      -12.18     18.13 o 
  -6   0   5     1720.58     1988.62     62.09 o 
  -5   0   5        5.56       14.50     17.86 o 
  -4   0   5      924.73      960.33     38.72 o 
  -3   0   5     8163.67     7963.00    152.22 o 
  -2   0   5    23945.34    23382.59    400.82 o 
  -1   0   5      954.74      825.85     26.97 o 
   0   0   5     3225.39     3463.09     49.46 o 
   1   0   5    30850.26    30560.25    647.67 o 
   2   0   5    28172.63    29457.90    354.91 o 
   3   0   5    14566.16    15667.35    193.11 o 
   4   0   5     5530.08     5152.59     70.77 o 
   5   0   5      343.64      358.10     16.21 o 
   6   0   5      894.34      898.84     73.89 o 
   7   0   5     2104.73     2093.40     40.67 o 
   8   0   5      629.26      680.39     26.29 o 
   9   0   5      382.92      291.14     35.36 o 
  10   0   5      151.64      158.58     39.19 o 
  11   0   5        2.45      -32.48     34.04 o 
  12   0   5        3.30      -23.37     43.27 o 
 -10   1   5      121.64      116.51     48.06 o 
  -9   1   5       22.51        5.39     37.04 o 
  -8   1   5     1280.24     1523.68     71.44 o 
  -7   1   5      116.16      158.10     20.66 o 
  -6   1   5      324.50      323.75     27.57 o 
  -5   1   5     3066.77     2802.24     69.76 o 
  -4   1   5      690.80      559.75     31.52 o 
  -3   1   5     1322.82     1344.01     42.07 o 
  -2   1   5     3318.69     3393.04     70.24 o 
  -1   1   5       45.65       54.78     10.31 o 
   0   1   5      315.51      232.77     14.74 o 
   1   1   5     1190.13      972.04     25.27 o 
   2   1   5     4279.78     3983.70     64.18 o 
   3   1   5     1244.86     1321.82     24.36 o 
   4   1   5        7.89        7.20      7.01 o 
   5   1   5      137.76      148.13     11.21 o 
   6   1   5     4622.47     4789.37     85.10 o 
   7   1   5     1846.37     1856.52     38.11 o 
   8   1   5       14.31      -17.14     15.29 o 
   9   1   5      132.02      123.22     19.60 o 
  10   1   5     1237.78     1263.82     61.01 o 
  11   1   5      502.13      475.97     51.06 o 
  12   1   5       48.76       55.62     46.03 o 
 -10   2   5       44.91       25.17     47.70 o 
  -9   2   5      168.00      148.63     43.27 o 
  -8   2   5       34.32       64.61     35.60 o 
  -7   2   5      157.69      127.77     34.16 o 
  -6   2   5      440.08      460.53     24.03 o 
  -5   2   5     1371.67     1300.52     33.11 o 
  -4   2   5       11.76       23.85     16.54 o 
  -3   2   5      149.27      111.23     17.26 o 
  -2   2   5      759.36      939.59     30.44 o 
  -1   2   5      687.85      746.26     24.93 o 
   0   2   5    21060.39    21620.75    362.82 o 
   1   2   5     9971.39     9522.26    144.64 o 
   2   2   5     9459.31     9193.73     97.44 o 
   3   2   5      905.53      814.65     32.84 o 
   4   2   5    12824.98    12491.03    156.80 o 
   5   2   5     2674.51     2884.82     45.97 o 
   6   2   5      423.50      444.91     19.90 o 
   7   2   5      845.62      830.74     27.44 o 
   8   2   5       80.17       97.89     25.11 o 
   9   2   5       38.45       42.08     18.94 o 
  10   2   5        2.09      -20.99     23.25 o 
  11   2   5      184.81      190.34     39.19 o 
  12   2   5      202.26      194.78     48.42 o 
 -10   3   5       63.27       93.49     52.74 o 
  -9   3   5        7.53       30.80     41.47 o 
  -8   3   5      117.33       70.24     37.16 o 
  -7   3   5       24.20        9.71     29.13 o 
  -6   3   5      222.07      232.05     34.64 o 
  -5   3   5        0.52       28.88     25.35 o 
  -4   3   5     5142.01     4865.59     74.02 o 
  -3   3   5      430.56      431.74     23.73 o 
  -2   3   5     1718.34     2094.34     47.94 o 
  -1   3   5      655.10      603.02     22.65 o 
   0   3   5      855.72      697.06     19.90 o 
   1   3   5      822.44      963.63     21.82 o 
   2   3   5     1074.05      943.30     26.67 o 
   3   3   5      595.55      521.73     12.96 o 
   4   3   5     6878.03     6592.77     87.42 o 
   5   3   5      267.65      260.87     13.69 o 
   6   3   5      658.29      593.68     21.78 o 
   7   3   5       34.56       20.16     13.22 o 
   8   3   5     1809.15     1798.33     41.42 o 
   9   3   5     1421.31     1474.75     71.68 o 
  10   3   5        3.23       -2.36     20.26 o 
  11   3   5       46.02       81.03     38.24 o 
  12   3   5       48.02       43.39     38.72 o 
 -10   4   5      299.76      415.56     59.93 o 
  -9   4   5      126.04      241.64     51.66 o 
  -8   4   5       62.37        7.67     34.28 o 
  -7   4   5     1728.13     1753.81     70.84 o 
  -6   4   5      371.45      443.49     38.12 o 
  -5   4   5       22.72        0.96     23.49 o 
  -4   4   5       64.55       42.70     13.16 o 
  -3   4   5     2734.33     2670.90     44.19 o 
  -2   4   5     3974.82     3564.81     52.13 o 
  -1   4   5      172.14      161.21     12.59 o 
   0   4   5      237.52      281.39     14.28 o 
   1   4   5      564.66      510.74     17.52 o 
   2   4   5     6541.98     6005.00    127.83 o 
   3   4   5      555.73      652.50     16.68 o 
   4   4   5      958.25     1200.62     34.88 o 
   5   4   5     4639.46     4783.74    106.20 o 
   6   4   5      612.19      718.50     23.43 o 
   7   4   5      661.00      661.87     25.38 o 
   8   4   5      748.05      735.49     28.26 o 
   9   4   5       54.14       43.18     18.36 o 
  10   4   5      217.72      206.22     24.96 o 
  11   4   5        4.09      -45.07     33.08 o 
 -10   5   5        0.40       -4.55     50.34 o 
  -9   5   5      327.04      497.43     56.93 o 
  -8   5   5       94.45       67.12     37.88 o 
  -7   5   5     1233.04     1263.70     63.05 o 
  -6   5   5       15.78       44.95     29.13 o 
  -5   5   5        5.70       -1.20     24.69 o 
  -4   5   5      146.14      180.30     16.15 o 
  -3   5   5     2942.60     2860.00     59.63 o 
  -2   5   5       56.71       63.86     10.31 o 
  -1   5   5     4216.84     4284.11     51.91 o 
   0   5   5     1413.89     1281.58     20.98 o 
   1   5   5     1297.18     1399.18     30.28 o 
   2   5   5    10658.68    11154.15    150.16 o 
   3   5   5     2819.16     2945.46     52.26 o 
   4   5   5      354.95      327.59     12.13 o 
   5   5   5     2209.42     2347.66     40.01 o 
   6   5   5     1038.09      915.64     25.37 o 
   7   5   5     2538.19     2393.60     45.79 o 
   8   5   5       44.92      -21.58     21.58 o 
   9   5   5        3.84        8.87     27.57 o 
  10   5   5      244.08      292.10     35.72 o 
  11   5   5      256.78      284.07     38.00 o 
  -9   6   5      712.74      829.32     70.48 o 
  -8   6   5      365.32      324.82     48.18 o 
  -7   6   5      198.88      233.13     39.67 o 
  -6   6   5      681.68      664.87     47.47 o 
  -5   6   5     1087.99     1053.70     49.02 o 
  -4   6   5     1571.96     1618.97     55.26 o 
  -3   6   5        1.28       12.83     16.18 o 
  -2   6   5     2292.06     2085.89     65.86 o 
  -1   6   5     1271.25     1387.07     36.07 o 
   0   6   5     2176.45     2177.48     30.94 o 
   1   6   5      169.13      160.40     13.80 o 
   2   6   5      427.40      479.82     21.20 o 
   3   6   5      651.72      721.84     32.24 o 
   4   6   5      147.94      176.16     16.93 o 
   5   6   5      371.24      434.26     27.69 o 
   6   6   5      107.35      125.38     22.41 o 
   7   6   5      111.73      156.90     24.57 o 
   8   6   5      976.65      988.62     46.51 o 
   9   6   5      798.19      742.18     50.58 o 
  10   6   5       48.91        8.99     33.80 o 
  11   6   5       72.70       70.00     35.00 o 
  12   6   5       21.12       63.65     41.35 o 
  -9   7   5        4.97      -68.32     45.55 o 
  -8   7   5      333.77      315.60     50.46 o 
  -7   7   5       22.19       11.03     34.76 o 
  -6   7   5      430.24      493.95     44.23 o 
  -5   7   5       56.41       41.59     26.37 o 
  -4   7   5        8.09        7.07     22.65 o 
  -3   7   5      138.79      144.79     22.89 o 
  -2   7   5       97.51       83.30     10.27 o 
  -1   7   5     4910.03     4707.62     66.15 o 
   0   7   5      679.95      630.66     21.01 o 
   1   7   5     2286.19     2286.68     32.02 o 
   2   7   5      184.07      160.51     16.08 o 
   3   7   5     9979.70     9703.93    137.95 o 
   4   7   5      138.68      112.04     16.63 o 
   5   7   5        2.73       17.14     27.99 o 
   6   7   5      583.29      551.60     36.92 o 
   7   7   5       88.92      101.04     24.69 o 
   8   7   5        3.22       -7.19     23.97 o 
   9   7   5        4.81        8.39     26.13 o 
  10   7   5      145.85      134.96     37.64 o 
  11   7   5        7.47       13.18     34.88 o 
  -9   8   5      121.51       64.01     51.06 o 
  -8   8   5      252.44      223.78     47.11 o 
  -7   8   5      144.55      172.24     42.43 o 
  -6   8   5      284.77      285.27     40.15 o 
  -5   8   5      945.44      932.40     51.54 o 
  -4   8   5      455.31      417.60     34.28 o 
  -3   8   5     6196.61     5963.71    127.17 o 
  -2   8   5       28.19       25.45     15.63 o 
  -1   8   5       12.13       20.38     12.56 o 
   0   8   5       77.97       93.62     14.65 o 
   1   8   5      299.49      311.67     28.89 o 
   2   8   5      586.65      503.42     25.59 o 
   3   8   5      900.45      967.04     48.36 o 
   4   8   5       94.23       77.71     17.27 o 
   5   8   5      103.49       99.95     19.33 o 
   6   8   5     1160.88     1074.44     47.23 o 
   7   8   5        7.76       -6.95     26.61 o 
   8   8   5      542.97      633.95     44.35 o 
   9   8   5       41.54       26.25     30.32 o 
  10   8   5       23.45      -23.85     32.60 o 
  11   8   5       44.77       27.09     36.68 o 
  -8   9   5        6.96       -5.03     45.91 o 
  -7   9   5       24.06       50.82     42.55 o 
  -6   9   5      174.21      162.41     40.87 o 
  -5   9   5      148.26      136.76     34.76 o 
  -4   9   5      114.61      123.34     29.61 o 
  -3   9   5     1695.18     1731.16     57.41 o 
  -2   9   5      109.96      146.49     28.47 o 
  -1   9   5        9.91       -9.23     30.21 o 
   0   9   5      278.42      319.76     20.22 o 
   1   9   5     3079.26     2883.62     79.95 o 
   2   9   5     1273.64     1401.36     55.26 o 
   3   9   5      349.69      397.37     54.78 o 
   4   9   5     1335.77     1239.72     41.47 o 
   5   9   5      761.97      712.97     49.80 o 
   6   9   5     1812.19     1884.70     64.01 o 
   7   9   5       38.03       43.03     27.09 o 
   8   9   5      138.63      144.55     31.16 o 
   9   9   5      211.07      207.84     40.15 o 
  10   9   5        3.73      -34.64     34.64 o 
  11   9   5        0.60       24.57     39.43 o 
  -8  10   5      239.57      222.58     54.06 o 
  -7  10   5       11.90       38.84     41.11 o 
  -6  10   5      351.27      283.71     44.47 o 
  -5  10   5       18.75       14.62     31.28 o 
  -4  10   5      346.30      305.53     50.94 o 
  -3  10   5        0.50       58.01     36.32 o 
  -2  10   5     1754.95     1734.40     82.23 o 
  -1  10   5      207.23      183.51     41.59 o 
   0  10   5      251.56      322.09     22.26 o 
   1  10   5        0.74      -17.45     16.53 o 
   2  10   5      940.92      894.86     35.67 o 
   3  10   5      986.99      997.22     38.60 o 
   4  10   5        0.57       20.16     20.12 o 
   5  10   5      358.62      414.00     46.09 o 
   6  10   5      662.08      592.84     41.35 o 
   7  10   5        2.17       42.43     27.69 o 
   8  10   5      103.75      161.69     38.36 o 
   9  10   5       54.81       86.90     36.56 o 
  10  10   5      256.89      269.09     47.59 o 
  -6  11   5        5.14      -73.18     48.78 o 
  -5  11   5       39.13        9.59     44.83 o 
  -4  11   5      121.04      100.68     45.43 o 
  -3  11   5       24.75       26.49     40.63 o 
  -2  11   5        9.60       34.76     42.79 o 
  -1  11   5        0.29       -5.99     37.16 o 
   0  11   5      416.45      403.69     52.14 o 
   1  11   5        8.94       17.55     19.52 o 
   2  11   5      389.64      424.96     28.05 o 
   3  11   5      744.59      734.11     35.82 o 
   4  11   5       23.24       64.21     23.85 o 
   5  11   5       36.02       46.45     24.93 o 
   6  11   5       37.29       72.71     25.51 o 
   7  11   5      808.36      707.66     49.50 o 
   8  11   5        3.02       -4.32     30.68 o 
   9  11   5       48.06       93.37     39.79 o 
  10  11   5       33.87      -37.04     41.47 o 
  -6  12   5       92.68      164.45     63.41 o 
  -5  12   5      268.22      240.80     56.22 o 
  -4  12   5       45.44       55.50     49.02 o 
  -3  12   5        1.80       30.92     48.18 o 
  -2  12   5       20.35       67.84     44.71 o 
  -1  12   5      522.72      565.39     60.17 o 
   0  12   5      119.53       50.46     42.91 o 
   1  12   5      475.13      425.75     56.81 o 
   2  12   5       47.52       66.11     20.92 o 
   3  12   5       80.42      101.54     26.15 o 
   4  12   5        7.36      -31.95     22.75 o 
   5  12   5       43.30       48.46     26.22 o 
   6  12   5      172.43      167.52     29.83 o 
   7  12   5        0.42       -2.64     38.48 o 
   8  12   5       15.85       31.64     38.48 o 
   9  12   5      242.61      356.59     52.02 o 
  -5  13   5        2.72        5.63     53.46 o 
  -4  13   5       96.26       99.13     59.93 o 
  -3  13   5      266.15      198.49     55.38 o 
  -2  13   5      152.22       62.93     49.86 o 
  -1  13   5       99.22       30.32     45.79 o 
   0  13   5       57.23      109.55     52.02 o 
   1  13   5       75.09       70.96     50.70 o 
   2  13   5        0.86       48.94     25.34 o 
   3  13   5      297.78      312.58     32.50 o 
   4  13   5       71.66       91.01     57.29 o 
   5  13   5       29.40      -20.43     43.63 o 
   6  13   5       47.76       10.94     30.22 o 
   7  13   5        1.36        2.04     42.31 o 
   8  13   5        6.15       55.62     43.03 o 
  -4  14   5      203.36      271.25     64.73 o 
  -3  14   5        0.09      -35.60     55.86 o 
  -2  14   5       38.52       30.68     52.74 o 
  -1  14   5      111.94      142.99     56.57 o 
   0  14   5      144.91      250.63     63.53 o 
   1  14   5      139.22      119.14     55.74 o 
   2  14   5       37.97       16.66     55.02 o 
   3  14   5      342.36      338.19     32.83 o 
   4  14   5       38.69       16.81     30.89 o 
   5  14   5      142.76      173.54     47.35 o 
   6  14   5       13.34       13.00     31.19 o 
   7  14   5       77.11       30.68     41.95 o 
  -2  15   5        0.74        2.28     60.65 o 
  -1  15   5       68.40       61.85     56.81 o 
   0  15   5       13.22       17.14     52.86 o 
   1  15   5       73.72       60.53     57.05 o 
   2  15   5       38.03       -9.23     54.06 o 
   3  15   5       62.86       37.88     58.37 o 
   4  15   5       55.01       86.17     42.43 o 
   5  15   5        0.80        7.36     34.72 o 
   6  15   5        1.27       22.34     34.13 o 
   0  16   5        1.10      -81.45     54.30 o 
   1  16   5       66.91       97.69     59.81 o 
   2  16   5       31.41       58.85     62.21 o 
   3  16   5      126.75      135.56     64.01 o 
  -3 -14   6        4.76       -4.32     43.39 o 
   4 -14   6       72.12       65.44     52.62 o 
  -5 -13   6      120.58       68.80     52.14 o 
  -4 -13   6       48.08      104.64     49.74 o 
  -3 -13   6      110.22      149.71     53.10 o 
  -2 -13   6      114.75      117.10     41.71 o 
   1 -13   6      145.63      172.00     44.23 o 
   2 -13   6       82.34       72.04     42.67 o 
   3 -13   6       41.02       -3.12     39.91 o 
   4 -13   6       49.26       27.93     45.31 o 
   5 -13   6      200.65      223.78     53.46 o 
   6 -13   6        4.42       52.50     50.34 o 
  -6 -12   6       22.98      -21.81     48.90 o 
  -5 -12   6       16.60      -17.74     44.59 o 
  -4 -12   6       20.77       15.58     43.63 o 
  -3 -12   6      131.70      164.33     45.07 o 
  -2 -12   6      175.32      186.07     42.55 o 
  -1 -12   6      174.09      169.61     29.19 o 
   0 -12   6        2.58       22.29     32.48 o 
   1 -12   6      117.54      157.74     37.64 o 
   2 -12   6      437.81      407.53     46.51 o 
   3 -12   6       28.71       11.03     40.63 o 
   4 -12   6       55.15       24.09     38.48 o 
   5 -12   6       11.73       48.06     44.35 o 
   6 -12   6      117.68       94.69     44.71 o 
   7 -12   6       23.17       38.24     44.83 o 
  -7 -11   6       82.12       83.18     51.42 o 
  -6 -11   6       50.39       95.29     48.54 o 
  -5 -11   6      226.36      158.70     51.06 o 
  -4 -11   6      125.01      179.67     48.42 o 
  -3 -11   6        0.07      -16.30     36.80 o 
  -2 -11   6      327.50      297.88     24.59 o 
  -1 -11   6      119.74      138.46     20.73 o 
   0 -11   6       55.81       47.12     19.53 o 
   1 -11   6       42.62       16.54     35.00 o 
   2 -11   6      141.29      153.78     36.56 o 
   3 -11   6       23.73       23.01     32.96 o 
   4 -11   6       84.57       -4.55     34.40 o 
   5 -11   6        0.65       33.44     37.16 o 
   6 -11   6        5.36       35.36     43.39 o 
   7 -11   6        7.31      -36.08     43.03 o 
   8 -11   6       32.35       33.44     45.55 o 
  -8 -10   6        0.02      -30.09     52.98 o 
  -7 -10   6       89.58      193.10     47.70 o 
  -6 -10   6       46.98       46.39     46.99 o 
  -5 -10   6        0.10        6.59     38.96 o 
  -4 -10   6      108.26       71.20     35.12 o 
  -3 -10   6      104.76      116.86     39.55 o 
  -2 -10   6       18.32       -0.49     17.91 o 
  -1 -10   6      602.72      613.49     26.53 o 
   0 -10   6     3447.52     3393.05     55.83 o 
   1 -10   6       71.93       44.89     32.00 o 
   2 -10   6      158.98      171.22     36.08 o 
   3 -10   6      550.83      448.97     31.61 o 
   4 -10   6      524.68      694.36     52.26 o 
   5 -10   6        1.66      -24.81     33.32 o 
   6 -10   6      328.54      299.41     47.82 o 
   7 -10   6      346.93      309.96     50.58 o 
   8 -10   6       59.83      101.52     47.82 o 
   9 -10   6       16.69       55.98     46.99 o 
  -8  -9   6        3.53      -36.32     42.67 o 
  -7  -9   6       26.74      -23.13     38.60 o 
  -6  -9   6      542.26      564.31     52.14 o 
  -5  -9   6      103.81       73.24     37.88 o 
  -4  -9   6       29.75       43.51     34.52 o 
  -3  -9   6       14.48        2.40     31.52 o 
  -2  -9   6        9.30       -2.22     21.41 o 
  -1  -9   6      247.86      259.36     19.94 o 
   0  -9   6      180.74      206.51     24.04 o 
   1  -9   6     1041.05     1074.64     30.49 o 
   2  -9   6      103.80      103.71     21.40 o 
   3  -9   6        2.25        5.95     19.24 o 
   4  -9   6       11.92       12.56     20.27 o 
   5  -9   6      627.12      681.74     46.15 o 
   6  -9   6      109.69       40.39     34.64 o 
   7  -9   6      237.85      245.48     42.91 o 
   8  -9   6       21.77      -17.26     41.83 o 
   9  -9   6       28.26       57.89     44.95 o 
  -9  -8   6       43.42       19.06     46.75 o 
  -8  -8   6      181.28      228.70     47.47 o 
  -7  -8   6      138.91      149.11     40.75 o 
  -6  -8   6      100.28       46.75     36.68 o 
  -5  -8   6       71.15       89.90     35.60 o 
  -4  -8   6     2362.16     2402.63     79.83 o 
  -3  -8   6      130.97      166.37     34.76 o 
  -2  -8   6      390.33      395.02     25.42 o 
  -1  -8   6       14.74      -20.93     13.95 o 
   0  -8   6      187.97      231.02     17.23 o 
   1  -8   6       21.01        9.14     13.81 o 
   2  -8   6      501.78      455.18     20.35 o 
   3  -8   6       89.30      100.05     19.03 o 
   4  -8   6      683.94      597.72     30.38 o 
   5  -8   6       91.46      152.88     23.26 o 
   6  -8   6      715.07      536.62     45.43 o 
   7  -8   6       61.46       24.45     35.00 o 
   8  -8   6      355.21      259.62     44.59 o 
   9  -8   6       34.70       28.05     41.83 o 
  10  -8   6       77.81      135.92     46.27 o 
  -9  -7   6       59.58       36.80     44.23 o 
  -8  -7   6       28.88       -3.36     39.43 o 
  -7  -7   6       58.89      -19.90     34.04 o 
  -6  -7   6        4.39       26.73     33.20 o 
  -5  -7   6       48.98       55.02     31.40 o 
  -4  -7   6      634.69      496.11     40.87 o 
  -3  -7   6      266.96      243.80     31.16 o 
  -2  -7   6      979.14      971.56     35.63 o 
  -1  -7   6      233.75      179.41     25.83 o 
   0  -7   6     2918.01     3011.32     47.35 o 
   1  -7   6     2728.76     2424.55     49.89 o 
   2  -7   6       46.33       58.77     22.73 o 
   3  -7   6        2.21       -0.16     16.13 o 
   4  -7   6      469.04      476.08     34.64 o 
   5  -7   6     1391.12     1336.46     58.61 o 
   6  -7   6      109.19       65.56     31.28 o 
   7  -7   6       19.79       25.05     31.88 o 
   8  -7   6      116.99      110.39     37.88 o 
   9  -7   6        8.84       35.12     39.91 o 
  10  -7   6        0.23       31.88     42.79 o 
  -9  -6   6       64.19       46.15     46.51 o 
  -8  -6   6       87.40       76.71     37.88 o 
  -7  -6   6        9.28       35.48     35.36 o 
  -6  -6   6     1942.49     1914.91     72.64 o 
  -5  -6   6      308.98      321.23     36.08 o 
  -4  -6   6        9.07       38.00     27.81 o 
  -3  -6   6      727.33      564.43     38.84 o 
  -2  -6   6      525.86      467.70     52.68 o 
  -1  -6   6      935.78      916.58     41.59 o 
   0  -6   6       39.21       64.87     11.79 o 
   1  -6   6      186.86      221.53     14.02 o 
   2  -6   6      570.52      480.48     19.79 o 
   3  -6   6      469.00      519.59     27.52 o 
   4  -6   6        5.67       -5.56     14.09 o 
   5  -6   6     1053.23     1018.58     52.74 o 
   6  -6   6       47.99       67.72     29.61 o 
   7  -6   6     1547.10     1388.48     63.29 o 
   8  -6   6       26.98      -24.45     31.76 o 
   9  -6   6      240.21      296.30     44.95 o 
  10  -6   6       98.50       50.82     41.71 o 
  11  -6   6      216.66      222.70     55.38 o 
 -10  -5   6        7.02       23.48     36.18 o 
  -9  -5   6      207.69      144.91     42.19 o 
  -8  -5   6       58.75       57.41     33.68 o 
  -7  -5   6        3.37       13.06     34.88 o 
  -6  -5   6      620.19      497.43     41.95 o 
  -5  -5   6      156.32      179.79     29.37 o 
  -4  -5   6        2.65       -2.76     26.01 o 
  -3  -5   6       16.54       22.53     22.05 o 
  -2  -5   6     3609.68     3909.30     66.74 o 
  -1  -5   6     8081.92     7690.98    205.98 o 
   0  -5   6       15.31       28.50      9.92 o 
   1  -5   6       60.44       83.57     10.84 o 
   2  -5   6     4148.36     3923.29     57.05 o 
   3  -5   6    17479.89    18486.81    194.86 o 
   4  -5   6      820.23      707.08     22.59 o 
   5  -5   6      255.30      273.16     29.97 o 
   6  -5   6     1651.02     1782.94     64.61 o 
   7  -5   6     2613.30     2546.46     81.39 o 
   8  -5   6      431.55      427.55     45.43 o 
   9  -5   6      151.55      152.94     41.23 o 
  10  -5   6       26.48       54.54     37.76 o 
  11  -5   6        0.00       16.30     42.91 o 
 -10  -4   6        1.95      -15.48     31.55 o 
  -9  -4   6       30.09      -48.78     34.76 o 
  -8  -4   6       35.40        4.20     32.36 o 
  -7  -4   6      298.85      351.91     39.55 o 
  -6  -4   6      729.49      653.37     42.55 o 
  -5  -4   6      476.84      555.92     41.47 o 
  -2  -4   6       55.93       65.08     21.58 o 
  -1  -4   6      572.49      591.71     46.15 o 
   0  -4   6     4860.64     4742.86    114.23 o 
   1  -4   6      372.10      437.30     15.15 o 
   2  -4   6     4461.57     4471.70    129.96 o 
   3  -4   6     1709.88     1821.49     34.93 o 
   4  -4   6      323.57      437.54     18.20 o 
   5  -4   6      150.89      197.45     13.05 o 
   6  -4   6      758.64      865.64     46.03 o 
   7  -4   6     3715.04     3680.59     99.13 o 
   8  -4   6      254.05      248.23     35.00 o 
   9  -4   6       21.31        9.71     32.48 o 
  10  -4   6        8.47       17.38     36.44 o 
  11  -4   6      411.29      419.40     51.42 o 
 -10  -3   6        1.18        3.00     47.59 o 
  -9  -3   6      222.11      222.10     40.63 o 
  -8  -3   6       58.53       75.75     36.32 o 
  -7  -3   6      451.40      415.80     40.99 o 
  -6  -3   6      687.42      675.66     44.23 o 
  -5  -3   6     4220.86     3826.70     94.21 o 
  -4  -3   6      561.91      509.29     35.36 o 
  -3  -3   6      953.93     1040.28     42.55 o 
  -2  -3   6     2037.64     2197.78     61.13 o 
  -1  -3   6     1775.29     1765.08     52.38 o 
   0  -3   6     4020.20     4006.97     91.09 o 
   1  -3   6    10669.96    10840.37    116.46 o 
   2  -3   6    18153.36    18654.36    512.89 o 
   3  -3   6     2226.43     1962.18     34.87 o 
   4  -3   6      829.46      818.39     21.48 o 
   5  -3   6     4679.25     4549.61     66.84 o 
   6  -3   6     2709.48     2981.96     49.71 o 
   7  -3   6      322.27      295.46     32.84 o 
   8  -3   6        1.86        6.47     27.57 o 
   9  -3   6      715.52      886.74     54.90 o 
  10  -3   6        0.46      -48.30     33.08 o 
  11  -3   6      200.47      228.70     44.11 o 
  12  -3   6       23.38       21.34     43.63 o 
 -10  -2   6        0.21       13.06     52.50 o 
  -9  -2   6        1.45        2.99     29.27 o 
  -8  -2   6       40.20      -38.00     29.73 o 
  -7  -2   6      163.72      177.99     34.52 o 
  -6  -2   6     2153.23     2254.48     74.79 o 
  -5  -2   6      129.53      116.98     25.65 o 
  -4  -2   6      483.12      520.92     34.64 o 
  -3  -2   6      667.17      625.68     34.28 o 
  -1  -2   6      337.56      319.89     16.36 o 
   0  -2   6      420.14      468.00     18.07 o 
   1  -2   6      261.46      286.21     14.06 o 
   2  -2   6     2129.89     2194.21     34.53 o 
   3  -2   6      400.64      447.77     16.47 o 
   4  -2   6     4631.44     4527.33     65.10 o 
   5  -2   6     2728.66     2642.97     44.09 o 
   6  -2   6       59.73      133.63     13.16 o 
   7  -2   6       14.02       69.17     30.86 o 
   8  -2   6      811.68      796.00     50.58 o 
   9  -2   6      965.03     1127.90     58.37 o 
  10  -2   6      100.31       86.30     36.20 o 
  11  -2   6       76.92      128.85     40.51 o 
  12  -2   6        3.15      -22.53     46.63 o 
 -10  -1   6       17.52       32.00     46.51 o 
  -9  -1   6      120.71      142.64     46.39 o 
  -8  -1   6       11.48       67.84     33.08 o 
  -7  -1   6      401.82      379.48     37.16 o 
  -6  -1   6       86.63      106.08     25.29 o 
  -5  -1   6      127.06      109.07     24.21 o 
  -4  -1   6      323.04      282.99     27.21 o 
  -3  -1   6      157.44      134.01     20.62 o 
  -2  -1   6     3366.06     2873.32     70.96 o 
  -1  -1   6     7017.17     7830.44    148.15 o 
   0  -1   6      915.56      944.72     22.39 o 
   1  -1   6     1937.74     1965.71     34.11 o 
   2  -1   6       90.08      134.32     10.28 o 
   3  -1   6      945.65      963.19     49.92 o 
   4  -1   6       75.36       70.17     10.97 o 
   5  -1   6       97.79       87.74     11.18 o 
   6  -1   6     2356.58     2202.63     40.29 o 
   7  -1   6      105.29       65.59     13.30 o 
   8  -1   6       16.43      -20.50     24.21 o 
   9  -1   6        0.50       -2.40     27.57 o 
  10  -1   6      880.00      950.86     57.17 o 
  11  -1   6       63.41       60.53     37.76 o 
  12  -1   6        8.80      -32.72     39.07 o 
 -10   0   6      437.88      494.67     61.37 o 
  -9   0   6        4.78       27.93     42.43 o 
  -8   0   6      278.97      389.07     50.34 o 
  -7   0   6      266.85      272.80     33.08 o 
  -6   0   6      801.77      877.39     42.19 o 
  -5   0   6        8.47       -8.39     20.02 o 
  -4   0   6      710.21      537.34     35.00 o 
  -3   0   6     2206.64     1962.73     56.45 o 
  -2   0   6     4584.20     3880.76     85.70 o 
  -1   0   6      198.03      193.46     16.18 o 
   0   0   6     1278.82     1190.09     24.35 o 
   1   0   6     7125.26     7428.13    108.65 o 
   2   0   6     3244.39     2881.22     49.68 o 
   3   0   6     2054.86     2249.25     36.78 o 
   4   0   6      361.17      375.80     15.25 o 
   5   0   6      960.28      775.58     21.96 o 
   6   0   6      301.99      273.29     15.43 o 
   7   0   6     1565.64     1437.25     42.49 o 
   8   0   6      163.47      172.75     17.25 o 
   9   0   6       23.36       35.12     27.57 o 
  10   0   6        1.29        1.68     33.44 o 
  11   0   6       34.10        9.47     33.20 o 
  12   0   6       12.29       24.69     39.55 o 
 -10   1   6      438.53      368.21     60.05 o 
  -9   1   6       71.72      101.04     44.23 o 
  -8   1   6      757.94      946.31     63.05 o 
  -7   1   6      133.48      157.67     23.03 o 
  -6   1   6     2346.12     2169.01     65.20 o 
  -5   1   6     2779.25     2558.21     68.08 o 
  -4   1   6     2704.37     2464.59     65.56 o 
  -3   1   6      133.13      160.37     20.26 o 
  -2   1   6     1717.87     2222.59     53.58 o 
  -1   1   6    21141.46    20812.88    353.59 o 
   0   1   6      347.33      327.46     18.94 o 
   1   1   6    16927.94    17222.20    177.10 o 
   2   1   6     2711.14     3246.92     39.05 o 
   3   1   6      109.18      111.40      8.94 o 
   4   1   6      158.70      227.96     14.20 o 
   5   1   6     1601.69     1746.26     73.95 o 
   6   1   6       15.63        5.61     10.73 o 
   7   1   6     1280.58     1191.03     31.06 o 
   8   1   6      638.30      580.83     50.88 o 
   9   1   6      932.49      822.12     31.02 o 
  10   1   6      196.84      201.73     34.40 o 
  11   1   6       57.95       54.42     38.00 o 
  12   1   6       35.83       69.28     39.79 o 
 -10   2   6       37.65      134.13     52.50 o 
  -9   2   6       74.24       85.46     45.43 o 
  -8   2   6       14.38       28.41     41.47 o 
  -7   2   6     1466.92     1515.89     68.08 o 
  -6   2   6       48.48       39.33     18.98 o 
  -5   2   6     3343.05     3594.53     85.70 o 
  -4   2   6     1720.31     1743.27     52.98 o 
  -3   2   6      105.86      143.95     20.50 o 
  -2   2   6      353.38      523.32     26.37 o 
  -1   2   6    14312.36    14213.30    245.60 o 
   0   2   6     4888.53     5726.15    106.44 o 
   1   2   6    16244.37    15786.48    163.13 o 
   2   2   6       11.68        8.43      7.76 o 
   3   2   6     2977.90     2825.14     42.93 o 
   4   2   6     3593.47     3350.28     50.17 o 
   5   2   6    11019.91    11096.75    142.89 o 
   6   2   6       67.13       52.68     11.65 o 
   7   2   6      522.78      574.59     24.47 o 
   8   2   6       95.83      132.30     26.85 o 
   9   2   6      215.11      253.99     34.82 o 
  10   2   6      143.46      148.02     22.08 o 
  11   2   6      252.54      316.31     44.59 o 
  12   2   6       21.81        0.24     40.63 o 
 -10   3   6        3.65       10.31     54.78 o 
  -9   3   6       68.66       27.45     42.79 o 
  -8   3   6       95.39       75.03     40.15 o 
  -7   3   6     1634.41     1720.61     72.88 o 
  -6   3   6       13.69        1.08     30.09 o 
  -5   3   6     5482.05     6030.76     91.75 o 
  -4   3   6     1886.05     1822.49     56.45 o 
  -3   3   6     4514.39     4424.33     90.74 o 
  -2   3   6     1073.81     1230.50     36.92 o 
  -1   3   6    15158.96    15259.81    262.38 o 
   0   3   6       25.27       46.14      8.69 o 
   1   3   6      676.87      720.01     19.42 o 
   2   3   6     2404.32     2368.07     31.21 o 
   3   3   6       38.65       37.47      6.82 o 
   4   3   6     2672.27     2576.45     40.88 o 
   5   3   6      137.79      155.86     11.73 o 
   6   3   6      111.11      168.35     30.62 o 
   7   3   6       86.75       80.26     20.62 o 
   8   3   6     1682.08     1738.41     40.05 o 
   9   3   6      223.45      239.52     23.03 o 
  10   3   6      582.25      590.15     29.40 o 
  11   3   6        2.05      -11.27     31.76 o 
 -10   4   6      186.22      329.02     60.65 o 
  -9   4   6      166.98      208.56     50.22 o 
  -8   4   6        1.64       20.02     36.92 o 
  -7   4   6      311.36      339.93     45.43 o 
  -6   4   6      430.71      373.73     38.84 o 
  -5   4   6      564.33      492.39     38.60 o 
  -4   4   6     2209.22     2400.09     47.23 o 
  -3   4   6        0.36       -4.36     11.33 o 
  -2   4   6     1390.03     1628.08     42.31 o 
  -1   4   6     4251.85     4245.02     82.94 o 
   0   4   6        4.78        2.45      8.23 o 
   1   4   6      284.92      413.00     17.01 o 
   2   4   6     3775.53     3404.59     94.33 o 
   3   4   6     2532.09     2556.30     33.94 o 
   4   4   6     2306.35     2313.77     32.54 o 
   5   4   6     3754.70     3728.78     56.23 o 
   6   4   6      851.52      824.28     34.22 o 
   7   4   6     1328.83     1365.00     33.56 o 
   8   4   6      941.53     1069.17     33.36 o 
   9   4   6       88.26       92.32     20.32 o 
  10   4   6        6.70      -27.57     25.89 o 
  11   4   6       22.82       53.34     32.24 o 
  -9   5   6       54.87      128.37     48.90 o 
  -8   5   6       97.86       93.01     40.39 o 
  -7   5   6        9.12       15.82     33.92 o 
  -6   5   6      141.79      146.71     32.84 o 
  -5   5   6       55.42       17.98     27.69 o 
  -4   5   6      814.65      862.47     28.79 o 
  -3   5   6      336.46      385.70     17.70 o 
  -2   5   6       27.33       30.52     10.25 o 
  -1   5   6     3576.52     3876.03     55.79 o 
   0   5   6      904.38      921.55     18.69 o 
   1   5   6      385.62      594.28     43.33 o 
   2   5   6       74.78       35.53     11.08 o 
   3   5   6      280.85      180.65     14.45 o 
   4   5   6       82.61       58.33      7.80 o 
   5   5   6      640.33      600.96     19.84 o 
   6   5   6      533.50      487.60     31.76 o 
   7   5   6     1669.02     1594.52     53.34 o 
   8   5   6        6.43       -6.71     24.57 o 
   9   5   6       62.18       44.95     29.85 o 
  10   5   6       70.62       34.76     29.97 o 
  11   5   6      368.74      374.57     40.99 o 
  12   5   6       55.44       60.89     35.48 o 
  -9   6   6      483.59      545.85     61.37 o 
  -8   6   6      103.89      117.34     43.87 o 
  -7   6   6      150.94      175.12     41.95 o 
  -6   6   6      152.30      125.61     33.32 o 
  -5   6   6     3250.77     3242.25     90.50 o 
  -4   6   6      834.44      776.34     40.27 o 
  -3   6   6      326.80      379.24     27.45 o 
  -2   6   6     1381.99     1278.73     27.41 o 
  -1   6   6       92.21      107.14      9.65 o 
   0   6   6     3755.04     3843.65     48.54 o 
   1   6   6     5126.20     5471.25     63.81 o 
   2   6   6     1898.64     1869.70    113.27 o 
   3   6   6      844.23      764.60     46.87 o 
   4   6   6      181.97      159.69     17.27 o 
   5   6   6     2095.93     1996.29     56.93 o 
   6   6   6       79.10       81.99     22.29 o 
   7   6   6        0.24       17.02     22.53 o 
   8   6   6      126.91      149.47     28.65 o 
   9   6   6        1.80       16.18     30.21 o 
  10   6   6       30.57       67.36     30.21 o 
  11   6   6       89.40      115.19     34.88 o 
  12   6   6      103.86        8.39     41.59 o 
  -9   7   6       96.72      139.40     54.54 o 
  -8   7   6      150.27      152.58     49.62 o 
  -7   7   6        0.42       -6.23     39.31 o 
  -6   7   6      402.73      491.19     43.39 o 
  -5   7   6      221.69      146.47     30.44 o 
  -4   7   6       29.11       62.21     23.13 o 
  -3   7   6       27.58       33.56     20.02 o 
  -2   7   6     1480.98     1322.92     26.06 o 
  -1   7   6      187.99      187.72     15.60 o 
   0   7   6     4969.56     4973.95     61.09 o 
   1   7   6      200.88      205.62     17.01 o 
   2   7   6       27.99       -2.58     12.79 o 
   3   7   6      339.51      392.55     20.74 o 
   4   7   6     1369.61     1270.84     35.42 o 
   5   7   6       56.80       83.69     17.71 o 
   6   7   6      127.16      136.16     26.25 o 
   7   7   6      896.21      861.80     47.59 o 
   8   7   6      308.64      321.71     33.56 o 
   9   7   6        6.97        6.95     28.89 o 
  10   7   6      434.55      531.83     46.39 o 
  11   7   6       11.33       30.68     38.48 o 
  -8   8   6      315.67      366.18     52.02 o 
  -7   8   6       81.38       73.12     36.44 o 
  -6   8   6     1508.43     1634.31     70.24 o 
  -5   8   6       96.64      114.71     32.60 o 
  -4   8   6       15.48       30.56     25.77 o 
  -3   8   6      387.86      402.61     30.32 o 
  -2   8   6     2556.08     2529.11     52.24 o 
  -1   8   6       62.10       97.17     11.31 o 
   0   8   6        1.81       13.35     13.77 o 
   1   8   6     3782.58     3682.73     83.06 o 
   2   8   6      168.41      126.29     17.44 o 
   3   8   6      886.58      968.35     32.62 o 
   4   8   6       20.95       31.71     16.71 o 
   5   8   6      166.09      148.90     20.65 o 
   6   8   6      109.29      159.78     25.41 o 
   7   8   6      131.64      145.03     28.29 o 
   8   8   6       16.14       36.80     29.37 o 
   9   8   6      235.81      220.07     38.72 o 
  10   8   6       33.74       49.38     37.40 o 
  11   8   6       45.61       40.39     40.99 o 
  -8   9   6      245.85      260.34     55.74 o 
  -7   9   6       97.35      101.04     44.11 o 
  -6   9   6      124.05      183.51     40.87 o 
  -5   9   6      542.80      477.17     42.91 o 
  -4   9   6       31.54       33.08     28.29 o 
  -3   9   6      288.14      347.22     26.45 o 
  -2   9   6      747.44      727.32     55.14 o 
  -1   9   6      116.95      111.95     35.96 o 
   0   9   6      202.03      178.72     18.87 o 
   1   9   6     1921.29     1843.12     95.47 o 
   2   9   6     2229.43     2344.33     51.68 o 
   3   9   6     2834.06     3016.03     61.02 o 
   4   9   6      420.83      385.40     31.16 o 
   5   9   6      572.65      515.99     27.85 o 
   6   9   6     2624.70     2745.19     80.07 o 
   7   9   6     1412.32     1289.47     55.86 o 
   8   9   6       20.47       16.30     30.09 o 
   9   9   6        5.67       -6.11     32.48 o 
  10   9   6      184.91      257.94     41.35 o 
  11   9   6        0.41       13.90     38.96 o 
  -7  10   6      380.33      377.08     53.46 o 
  -6  10   6      179.07      181.47     39.19 o 
  -4  10   6      210.75      166.85     48.06 o 
  -3  10   6      206.59      196.93     45.19 o 
  -2  10   6     1071.60     1063.89     69.28 o 
  -1  10   6      974.86      876.91     65.92 o 
   0  10   6     1040.19     1143.39     60.65 o 
   1  10   6      349.86      386.08     58.25 o 
   2  10   6      102.44       99.97     20.96 o 
   3  10   6      153.52      135.28     26.19 o 
   4  10   6      381.59      450.27     29.61 o 
   5  10   6      275.61      299.54     85.64 o 
   6  10   6       42.60       48.47     23.19 o 
   7  10   6       15.84       55.98     30.80 o 
   8  10   6      138.33      175.48     35.72 o 
   9  10   6      159.28      183.87     41.83 o 
  10  10   6      156.01       98.53     42.91 o 
  -6  11   6        6.23      -54.66     52.74 o 
  -5  11   6       10.31       25.53     50.82 o 
  -4  11   6      302.85      309.00     55.02 o 
  -3  11   6       60.81       84.62     48.06 o 
  -2  11   6      602.20      570.66     63.05 o 
  -1  11   6        1.12      -17.50     38.00 o 
   0  11   6      588.37      594.99     61.01 o 
   1  11   6      101.94       93.03     25.23 o 
   2  11   6        1.65        5.70     21.02 o 
   3  11   6       18.86       27.62     21.38 o 
   4  11   6     1617.60     1586.72     49.07 o 
   5  11   6      450.49      491.90     32.17 o 
   6  11   6      140.87      187.59     27.37 o 
   7  11   6      321.84      296.06     40.15 o 
   8  11   6       77.68       36.68     35.96 o 
   9  11   6       43.76       83.06     38.60 o 
  10  11   6        1.98       25.77     39.91 o 
  -6  12   6        6.03       -1.68     58.37 o 
  -5  12   6      102.30      -13.18     53.46 o 
  -4  12   6      283.55      320.51     63.17 o 
  -3  12   6       99.40        4.67     47.11 o 
  -2  12   6      501.13      459.07     59.93 o 
  -1  12   6       47.44       42.07     45.07 o 
   0  12   6        6.27       36.32     43.03 o 
   1  12   6      609.29      513.25     60.77 o 
   2  12   6      319.92      272.28     32.42 o 
   3  12   6       67.93       87.42     25.30 o 
   4  12   6       14.76       40.90     26.20 o 
   5  12   6        7.51       15.01     25.19 o 
   6  12   6       10.92      -10.31     29.61 o 
   7  12   6       25.67       43.75     36.20 o 
   8  12   6        3.67      -45.31     38.00 o 
   9  12   6       51.98       41.47     43.27 o 
  -5  13   6       72.95       81.63     59.09 o 
  -4  13   6       31.63       20.26     55.26 o 
  -3  13   6      197.62      291.38     60.89 o 
  -2  13   6       40.31      -34.76     46.75 o 
  -1  13   6       14.25       67.60     49.74 o 
   0  13   6       25.72       28.89     48.30 o 
   1  13   6       78.13       -4.91     45.19 o 
   2  13   6      130.91      136.75     74.85 o 
   3  13   6       54.48       60.03     55.56 o 
   4  13   6        6.24        0.12     26.85 o 
   5  13   6       69.43       54.10     28.50 o 
   6  13   6       93.38       67.52     33.32 o 
   7  13   6       13.55       78.15     40.51 o 
   8  13   6        5.94       42.55     41.71 o 
  -4  14   6       13.78       -3.00     58.85 o 
  -3  14   6        1.97      -40.99     57.29 o 
  -2  14   6       19.15       26.85     54.06 o 
  -1  14   6      130.18      110.51     55.50 o 
   0  14   6       17.24       63.89     54.90 o 
   1  14   6        4.67       31.28     52.50 o 
   2  14   6      138.48       73.12     51.54 o 
   3  14   6        2.46        0.89     26.80 o 
   4  14   6       50.95       92.81     30.20 o 
   5  14   6       85.81       52.40     31.43 o 
   6  14   6       42.52       72.52     32.12 o 
   7  14   6        0.67        7.91     42.19 o 
  -2  15   6       45.91      -47.35     58.49 o 
  -1  15   6       35.29       97.69     64.61 o 
   0  15   6      100.98      158.10     63.05 o 
   1  15   6        0.49      -37.04     58.25 o 
   2  15   6       12.04        3.00     59.21 o 
   3  15   6       40.35       39.67     53.58 o 
   4  15   6       80.45      109.53     50.10 o 
   5  15   6       31.17      -48.67     33.93 o 
   6  15   6        0.08      -17.38     42.19 o 
   1  16   6       18.43       39.91     61.97 o 
   2  16   6       25.01      -32.60     57.29 o 
   3 -14   7       25.77        9.47     48.66 o 
  -4 -13   7       57.25       73.95     50.10 o 
  -3 -13   7      227.22      281.91     52.50 o 
  -2 -13   7       71.46       55.50     43.87 o 
   0 -13   7        0.50      -33.80     39.31 o 
   1 -13   7        6.35      -11.39     41.11 o 
   2 -13   7        0.16       37.88     44.23 o 
   3 -13   7       10.13       13.54     39.67 o 
   4 -13   7        1.97       37.40     44.71 o 
   5 -13   7       62.83       46.75     50.70 o 
  -5 -12   7       22.30      -21.10     48.54 o 
  -4 -12   7       25.17       23.61     45.67 o 
  -3 -12   7       75.86       39.91     41.23 o 
  -2 -12   7       99.68      120.30     30.17 o 
  -1 -12   7       80.73       52.07     27.29 o 
   0 -12   7        1.18       58.61     39.55 o 
   1 -12   7      297.00      246.91     43.87 o 
   2 -12   7      111.08      131.37     43.75 o 
   3 -12   7       63.19      -10.07     42.07 o 
   4 -12   7        8.38       60.05     45.19 o 
   5 -12   7       50.78       41.71     40.63 o 
   6 -12   7       87.16       90.38     50.46 o 
   7 -12   7       51.58       58.61     51.42 o 
  -6 -11   7       34.96      -32.00     51.66 o 
  -5 -11   7      528.16      431.86     53.82 o 
  -4 -11   7      198.69      359.46     55.74 o 
  -3 -11   7      273.32      265.25     47.94 o 
  -2 -11   7      181.46      126.22     27.46 o 
  -1 -11   7      303.74      396.28     32.22 o 
   0 -11   7      267.59      267.21     27.75 o 
   1 -11   7      142.06      154.02     36.44 o 
   2 -11   7        5.55      -28.89     32.60 o 
   3 -11   7       10.85      -55.92     37.28 o 
   4 -11   7        6.93       91.57     39.07 o 
   5 -11   7        0.91      -26.25     36.32 o 
   6 -11   7       69.37       17.38     44.59 o 
   7 -11   7       87.41      120.46     46.15 o 
   8 -11   7        7.27       -2.40     49.86 o 
  -7 -10   7       10.62      -21.81     50.58 o 
  -6 -10   7       27.13      -25.77     42.67 o 
  -5 -10   7       64.93       62.45     46.15 o 
  -4 -10   7       97.10       46.51     42.07 o 
  -3 -10   7      288.95      272.92     42.55 o 
  -2 -10   7       31.03        8.18     38.42 o 
  -1 -10   7      143.41      132.48     26.03 o 
   0 -10   7      472.05      423.82     29.19 o 
   1 -10   7      910.33     1028.29     61.01 o 
   2 -10   7       41.61       28.41     31.64 o 
   3 -10   7      146.12      137.36     40.63 o 
   4 -10   7      382.81      324.47     45.79 o 
   5 -10   7      191.08      241.40     45.19 o 
   6 -10   7       42.42       56.69     42.07 o 
   7 -10   7        3.76       -9.95     42.55 o 
   8 -10   7       51.16       75.15     48.54 o 
  -8  -9   7        9.66      -11.63     50.46 o 
  -7  -9   7        0.96      -60.53     41.83 o 
  -6  -9   7      157.97       89.42     43.39 o 
  -5  -9   7      218.26      272.09     44.35 o 
  -4  -9   7      197.48      194.66     38.24 o 
  -3  -9   7       27.21      -46.39     30.92 o 
  -2  -9   7       65.98      131.54     25.89 o 
  -1  -9   7        4.07      -48.37     32.25 o 
   0  -9   7        2.14       -2.97     22.41 o 
   1  -9   7      286.34      278.61     26.13 o 
   2  -9   7        6.05       32.36     29.37 o 
   3  -9   7       49.21        9.95     29.49 o 
   4  -9   7       30.30       31.64     33.56 o 
   5  -9   7       57.26      124.06     35.60 o 
   6  -9   7      174.78      165.53     38.96 o 
   7  -9   7       90.19      148.27     44.71 o 
   8  -9   7       21.95       68.68     45.91 o 
   9  -9   7      116.85       87.98     49.38 o 
  -8  -8   7       45.92      116.03     47.35 o 
  -7  -8   7      107.61       92.77     43.75 o 
  -6  -8   7        7.50        8.39     40.87 o 
  -5  -8   7      146.02      128.37     38.96 o 
  -4  -8   7      320.33      300.01     38.96 o 
  -3  -8   7      724.88      745.78     50.10 o 
  -2  -8   7       49.80        1.32     25.35 o 
  -1  -8   7      940.93      926.50     30.08 o 
   0  -8   7      427.18      537.01     22.89 o 
   1  -8   7        1.63       17.43     14.37 o 
   2  -8   7      273.30      279.24     22.38 o 
   3  -8   7      568.60      538.78     42.19 o 
   4  -8   7        7.94       29.01     31.16 o 
   5  -8   7       75.71       96.61     35.48 o 
   6  -8   7      108.39       61.37     34.04 o 
   7  -8   7       30.22       70.36     34.52 o 
   8  -8   7      118.61      142.04     44.83 o 
   9  -8   7      178.14      149.83     46.03 o 
  10  -8   7       82.33       81.87     50.94 o 
  -9  -7   7      190.55      178.95     50.82 o 
  -8  -7   7       47.47       70.24     47.47 o 
  -7  -7   7      142.13      183.99     43.51 o 
  -6  -7   7       17.12        3.00     36.20 o 
  -5  -7   7       42.83       43.51     32.24 o 
  -4  -7   7       91.86       74.19     30.92 o 
  -3  -7   7       82.09       69.04     30.56 o 
  -2  -7   7       84.78      107.29     23.31 o 
  -1  -7   7       66.30       69.11     19.19 o 
   0  -7   7       34.82       41.58     16.78 o 
   1  -7   7       83.43       99.40     14.33 o 
   2  -7   7      886.98      861.92     25.03 o 
   3  -7   7      192.31      298.38     17.92 o 
   4  -7   7       30.81       17.14     28.05 o 
   5  -7   7        1.48       11.99     28.65 o 
   6  -7   7      118.22      242.12     38.96 o 
   7  -7   7        0.60        0.72     32.60 o 
   8  -7   7       14.01        1.92     35.12 o 
   9  -7   7        0.60      -43.15     37.40 o 
  10  -7   7       14.33       43.75     42.79 o 
  -9  -6   7      128.83      138.56     46.75 o 
  -8  -6   7        0.54      -33.68     39.07 o 
  -7  -6   7       14.14       10.19     37.04 o 
  -6  -6   7      431.52      433.06     44.11 o 
  -5  -6   7      767.64      738.23     50.10 o 
  -4  -6   7      476.42      469.98     40.03 o 
  -3  -6   7      324.04      351.91     34.52 o 
  -2  -6   7      788.70      852.47     31.95 o 
  -1  -6   7     2352.12     2109.87     46.88 o 
   0  -6   7     2074.21     2340.03     39.23 o 
   1  -6   7     1726.89     1772.42     33.12 o 
   2  -6   7      253.14      263.94     20.26 o 
   3  -6   7       48.30       30.23     11.64 o 
   4  -6   7        1.33        1.66     14.57 o 
   5  -6   7      180.92      247.99     33.20 o 
   6  -6   7       52.89       49.74     29.61 o 
   7  -6   7     1808.86     1492.28     69.16 o 
   8  -6   7      479.12      495.63     46.27 o 
   9  -6   7       34.36      -14.02     34.64 o 
  10  -6   7        4.80      -62.03     41.35 o 
  11  -6   7      151.46      179.43     50.22 o 
  -9  -5   7      174.07      188.06     50.34 o 
  -8  -5   7       11.25       -4.43     37.52 o 
  -7  -5   7      237.87      186.86     42.43 o 
  -6  -5   7      866.96      741.46     49.62 o 
  -5  -5   7      114.73      107.64     32.72 o 
  -4  -5   7      258.96      196.33     32.96 o 
  -3  -5   7      242.67      211.44     29.13 o 
  -2  -5   7      334.35      397.46     31.16 o 
  -1  -5   7     2642.13     2310.08     64.19 o 
   0  -5   7     2576.79     2755.83     52.18 o 
   1  -5   7       20.97       17.06     11.48 o 
   2  -5   7       14.52       12.50      9.79 o 
   3  -5   7     6374.68     6353.60    122.10 o 
   4  -5   7     2369.51     2318.84     43.55 o 
   5  -5   7      536.83      538.90     37.76 o 
   6  -5   7        5.49       22.29     26.49 o 
   7  -5   7      422.56      505.34     42.07 o 
   8  -5   7        4.05      -23.61     30.80 o 
   9  -5   7      128.43      149.47     38.72 o 
  10  -5   7        0.92      -21.81     38.48 o 
  11  -5   7       97.57       81.03     45.07 o 
  -9  -4   7      136.27      151.51     44.11 o 
  -8  -4   7        5.93      -51.78     34.88 o 
  -7  -4   7      541.95      570.30     46.51 o 
  -6  -4   7      380.05      406.81     43.27 o 
  -5  -4   7      159.78      176.68     32.24 o 
  -4  -4   7      106.55       97.81     27.33 o 
  -3  -4   7     7455.21     6697.98    141.92 o 
  -2  -4   7     1328.52     1242.25     48.18 o 
  -1  -4   7       53.57       68.60     17.74 o 
   0  -4   7     1905.30     1738.60     49.98 o 
   1  -4   7     4201.60     4483.19     56.43 o 
   2  -4   7     1994.90     1766.97     35.91 o 
   3  -4   7      189.67      162.11     10.65 o 
   4  -4   7      179.24      240.24     14.59 o 
   5  -4   7      173.95      157.82     20.74 o 
   6  -4   7      251.20      331.18     32.84 o 
   7  -4   7        2.02      -23.73     28.41 o 
   8  -4   7      167.66      152.70     37.52 o 
   9  -4   7      252.87      210.36     39.31 o 
  10  -4   7      247.79      125.61     41.11 o 
  11  -4   7        4.64       -3.60     40.27 o 
 -10  -3   7        1.05      -24.33     57.05 o 
  -9  -3   7      236.59      266.93     44.59 o 
  -8  -3   7        5.02      -13.06     37.28 o 
  -7  -3   7      140.65      126.81     37.64 o 
  -6  -3   7      759.61      791.81     53.82 o 
  -5  -3   7      771.00      746.14     44.95 o 
  -4  -3   7       13.75        5.63     23.73 o 
  -3  -3   7     1554.46     1498.75     52.86 o 
  -2  -3   7        1.61       21.93     19.18 o 
  -1  -3   7      862.65      820.69     37.64 o 
   0  -3   7      913.51      912.44     50.76 o 
   1  -3   7      155.31      153.42     13.64 o 
   2  -3   7    10976.39    10996.60    118.53 o 
   3  -3   7       36.20       51.38     16.42 o 
   4  -3   7       35.73       32.59     10.53 o 
   5  -3   7      333.00      278.52     15.63 o 
   6  -3   7     4843.97     4814.26     72.21 o 
   7  -3   7      214.77      250.27     34.28 o 
   8  -3   7      162.28      152.94     32.48 o 
   9  -3   7      288.91      281.91     39.67 o 
  10  -3   7      117.33      246.20     42.55 o 
  11  -3   7        5.19        9.23     39.67 o 
  12  -3   7        3.88       -5.99     43.51 o 
 -10  -2   7      123.65       63.65     54.42 o 
  -9  -2   7      228.06      208.97     34.24 o 
  -8  -2   7        1.10        5.27     31.88 o 
  -7  -2   7       67.16       62.09     31.40 o 
  -6  -2   7      106.78      100.20     30.09 o 
  -5  -2   7     1604.20     1612.38     61.49 o 
  -4  -2   7     1512.98     1573.42     56.81 o 
  -3  -2   7       11.21        9.71     20.14 o 
  -2  -2   7     2810.34     2664.28     70.72 o 
  -1  -2   7     1218.18     1258.89     30.68 o 
   0  -2   7      901.20      730.59     22.56 o 
   1  -2   7     1982.41     2421.19     42.14 o 
   2  -2   7       66.99       31.50     10.22 o 
   3  -2   7     1735.72     1531.04     30.90 o 
   4  -2   7      563.63      671.39     21.17 o 
   5  -2   7      130.65      185.91     13.92 o 
   6  -2   7      520.52      535.54     30.32 o 
   7  -2   7     1558.84     1758.07     52.20 o 
   8  -2   7      124.87      112.31     29.25 o 
   9  -2   7      393.65      377.56     40.51 o 
  10  -2   7      414.30      398.54     43.99 o 
  11  -2   7       63.51       40.15     42.07 o 
  12  -2   7       35.02        2.76     45.79 o 
 -10  -1   7      147.41      197.77     58.37 o 
  -9  -1   7       27.84       43.99     51.90 o 
  -8  -1   7      313.77      377.92     43.51 o 
  -7  -1   7       37.73       64.49     31.16 o 
  -6  -1   7     1457.47     1263.82     54.30 o 
  -5  -1   7       54.20       87.38     27.81 o 
  -4  -1   7      146.24      138.68     25.29 o 
  -3  -1   7      527.89      566.95     35.24 o 
  -2  -1   7     2099.85     2064.85     59.93 o 
  -1  -1   7        6.01        6.71     13.66 o 
   0  -1   7     4016.04     3893.70     59.20 o 
   1  -1   7      662.26      674.68     40.57 o 
   2  -1   7     1226.53     1414.54     54.12 o 
   3  -1   7     4879.78     4304.68     63.17 o 
   4  -1   7    15315.52    15800.28    198.96 o 
   5  -1   7     1437.18     1301.60     55.08 o 
   6  -1   7        4.70       13.21     11.47 o 
   7  -1   7      607.97      709.77     26.59 o 
   8  -1   7     2076.11     2225.23     73.59 o 
   9  -1   7      222.69      280.60     38.60 o 
  10  -1   7      127.77      110.51     37.88 o 
  11  -1   7      145.91      241.64     43.03 o 
  12  -1   7       92.56      159.78     48.54 o 
 -10   0   7        0.18       -0.60     55.62 o 
  -9   0   7        1.40      -64.91     43.27 o 
  -8   0   7       52.01       85.70     46.75 o 
  -7   0   7       12.71        0.12     31.88 o 
  -6   0   7     1090.48     1086.43     52.86 o 
  -5   0   7     1026.94      969.44     48.18 o 
  -4   0   7     1189.30     1093.02     48.06 o 
  -3   0   7      633.39      776.46     39.91 o 
  -2   0   7      216.18      197.05     22.53 o 
  -1   0   7       17.47        9.23     12.83 o 
   0   0   7      325.77      331.18     15.29 o 
   1   0   7     5274.95     5000.53     70.85 o 
   2   0   7      288.56      254.01     12.48 o 
   3   0   7      603.50      793.15     20.75 o 
   4   0   7       32.45       17.15      9.44 o 
   5   0   7     1222.65     1363.58     46.27 o 
   6   0   7       47.22       21.31     19.36 o 
   7   0   7      456.57      386.36     19.63 o 
   8   0   7      958.66      972.44     30.39 o 
   9   0   7        1.40       11.75     27.33 o 
  10   0   7       43.41       70.72     35.12 o 
  11   0   7       57.47        5.75     35.36 o 
  12   0   7      326.48      333.22     52.38 o 
 -10   1   7       12.69       35.48     55.98 o 
  -9   1   7       13.32      -16.30     48.06 o 
  -8   1   7      927.25     1088.34     71.20 o 
  -7   1   7      841.78      889.25     57.05 o 
  -6   1   7      680.00      659.60     44.83 o 
  -5   1   7     1253.89     1225.22     52.02 o 
  -4   1   7     5660.78     5465.33    119.26 o 
  -3   1   7     1847.65     1776.11     54.66 o 
  -2   1   7        6.24       -8.63     13.42 o 
  -1   1   7      116.35      163.49     16.42 o 
   0   1   7     6868.37     6669.82    124.30 o 
   1   1   7     5745.85     5932.74     66.74 o 
   2   1   7     3115.70     3192.64     39.39 o 
   3   1   7     5144.02     5023.98     70.49 o 
   4   1   7     2123.94     2230.90     38.32 o 
   5   1   7      829.95      858.13     55.74 o 
   6   1   7       23.34        0.86     11.46 o 
   7   1   7       58.38      103.33     15.03 o 
   8   1   7       20.17       30.57     19.12 o 
   9   1   7      358.29      351.67     29.25 o 
  10   1   7      314.61      332.74     40.27 o 
  11   1   7       89.52       86.30     35.48 o 
  12   1   7       17.88       36.56     41.95 o 
 -10   2   7      223.55      264.17     64.37 o 
  -9   2   7        0.15      -12.35     45.79 o 
  -8   2   7      144.13      157.50     45.43 o 
  -7   2   7      627.92      596.31     51.66 o 
  -6   2   7      450.21      463.74     37.04 o 
  -5   2   7       92.73       97.81     26.61 o 
  -4   2   7     3700.86     3325.56     84.02 o 
  -3   2   7      378.10      321.71     25.29 o 
  -2   2   7      884.80      907.71     33.68 o 
  -1   2   7       18.72       14.38     12.35 o 
   0   2   7     1730.25     1548.01     40.87 o 
   1   2   7     3143.21     2889.52     37.15 o 
   2   2   7      498.57      550.16     13.93 o 
   3   2   7       19.04        9.94      7.15 o 
   4   2   7     1045.76      996.82     25.59 o 
   5   2   7    10847.48    11233.26    145.50 o 
   6   2   7        7.94       -3.99     12.09 o 
   7   2   7      102.07       90.72     15.50 o 
   8   2   7      187.02      188.47     18.34 o 
   9   2   7     1685.94     1863.85    130.17 o 
  10   2   7       14.15        8.42     20.44 o 
  11   2   7        1.34       17.86     35.84 o 
  12   2   7        5.72       -9.71     40.03 o 
 -10   3   7      321.88      395.06     70.12 o 
  -9   3   7       41.34       89.54     45.67 o 
  -8   3   7       58.20       48.78     45.31 o 
  -7   3   7     1054.54     1031.17     63.65 o 
  -6   3   7     1892.60     1942.96     76.47 o 
  -5   3   7     1113.95     1234.21     52.74 o 
  -4   3   7      300.39      319.07     29.13 o 
  -3   3   7     1500.83     1453.08     45.79 o 
  -2   3   7     4166.43     4231.23     86.90 o 
  -1   3   7    12223.70    11368.03    201.61 o 
   0   3   7       64.20       74.71     10.39 o 
   1   3   7      314.85      301.98     15.22 o 
   2   3   7     1957.35     1919.86     37.96 o 
   3   3   7     1081.14      915.57     29.85 o 
   4   3   7     3137.80     3290.54     50.42 o 
   5   3   7      236.99      170.93     13.30 o 
   6   3   7      242.95      249.58     15.97 o 
   7   3   7     1981.52     2030.73     64.67 o 
   8   3   7      157.45      154.85     17.73 o 
   9   3   7       21.99        6.31     17.34 o 
  10   3   7       29.48        1.40     19.52 o 
  -9   4   7      587.34      602.42     63.29 o 
  -8   4   7        2.48      -16.06     40.03 o 
  -7   4   7      341.84      368.09     48.06 o 
  -6   4   7      105.74       88.82     31.64 o 
  -5   4   7       52.50      108.59     30.92 o 
  -4   4   7      624.17      592.19     26.57 o 
  -3   4   7      286.63      263.10     22.29 o 
  -2   4   7     1279.65     1446.13     42.07 o 
  -1   4   7     5655.92     5460.65    105.36 o 
   0   4   7       86.74       82.64     12.77 o 
   1   4   7      893.53      914.29     31.76 o 
   2   4   7     8436.83     8815.90    121.37 o 
   3   4   7     3733.13     3802.21     47.21 o 
   4   4   7     9311.48     9374.03    102.78 o 
   5   4   7      437.32      390.59     17.41 o 
   6   4   7     2030.17     2038.84     87.74 o 
   7   4   7      559.70      566.13     29.73 o 
   8   4   7     3706.07     3625.98     62.42 o 
   9   4   7       93.44       87.98     29.37 o 
  10   4   7        3.02       20.38     27.93 o 
  11   4   7       16.05      -11.03     34.16 o 
  -9   5   7      221.88      192.98     53.94 o 
  -8   5   7       56.43       98.17     44.35 o 
  -7   5   7        6.19        0.00     35.12 o 
  -6   5   7        6.93      -15.58     32.48 o 
  -5   5   7      810.77      803.31     50.34 o 
  -4   5   7     3501.63     3700.71     63.57 o 
  -3   5   7      704.39      673.35     24.08 o 
  -2   5   7     1684.41     1803.45     34.80 o 
  -1   5   7      569.20      712.70     29.73 o 
   0   5   7    10593.76     9700.88    133.71 o 
   1   5   7      106.02      148.16     13.52 o 
   2   5   7     5022.64     4700.90     74.67 o 
   3   5   7      344.94      352.76     13.79 o 
   4   5   7      460.66      421.34     21.14 o 
   5   5   7       55.82       48.42     18.34 o 
   6   5   7      378.98      316.79     27.21 o 
   7   5   7      644.28      627.95     38.12 o 
   8   5   7       72.56      107.16     28.17 o 
   9   5   7       18.51      -28.77     25.65 o 
  10   5   7      132.60      132.21     35.00 o 
  11   5   7      220.87      228.46     38.00 o 
  12   5   7       49.46       48.42     41.35 o 
  -9   6   7       33.22       77.67     54.54 o 
  -8   6   7       68.25       73.24     48.30 o 
  -7   6   7       38.33       19.18     36.92 o 
  -6   6   7      302.03      317.39     39.79 o 
  -5   6   7     1201.75     1163.02     56.45 o 
  -4   6   7      158.69      259.50     30.80 o 
  -3   6   7      390.95      457.29     20.94 o 
  -2   6   7      118.52      152.26     20.14 o 
  -1   6   7        2.03      -12.61      8.41 o 
   0   6   7      825.76      779.52     18.17 o 
   1   6   7      263.30      344.85     24.81 o 
   2   6   7     2053.78     1874.79     40.78 o 
   3   6   7      349.77      298.50     18.24 o 
   4   6   7        0.69       16.69     13.85 o 
   5   6   7      776.81      692.44     59.09 o 
   6   6   7     1589.15     1522.24     52.02 o 
   7   6   7      196.81      210.60     28.17 o 
   8   6   7      530.01      443.49     35.00 o 
   9   6   7      160.59      138.32     33.92 o 
  10   6   7       64.34       27.45     32.12 o 
  11   6   7      136.23      202.93     41.83 o 
  12   6   7      183.00      206.40     42.07 o 
  -8   7   7        5.99       30.32     42.07 o 
  -7   7   7        0.15      -23.13     40.27 o 
  -6   7   7      303.40      234.93     41.47 o 
  -5   7   7      373.59      379.24     39.55 o 
  -4   7   7      561.12      586.12     39.07 o 
  -3   7   7     2309.10     2377.81     66.40 o 
  -2   7   7      665.62      583.58     25.71 o 
  -1   7   7       37.03       21.99      9.89 o 
   0   7   7      103.43       92.02     10.39 o 
   1   7   7      319.52      295.22     37.52 o 
   2   7   7      805.83      829.42     29.28 o 
   3   7   7      844.98      727.30     28.48 o 
   4   7   7      228.22      195.37     34.34 o 
   5   7   7       11.56       31.18     16.90 o 
   6   7   7      419.24      355.39     30.68 o 
   7   7   7       19.20        6.11     23.97 o 
   8   7   7      147.38      120.82     29.85 o 
   9   7   7       79.14       48.06     28.29 o 
  10   7   7       50.55       83.54     37.16 o 
  11   7   7       30.13       25.29     34.76 o 
  -8   8   7       25.31       23.25     47.70 o 
  -7   8   7       92.28       69.88     44.59 o 
  -6   8   7      596.39      615.97     52.38 o 
  -5   8   7      707.61      829.68     49.62 o 
  -4   8   7      505.97      446.12     37.52 o 
  -3   8   7       98.21      128.85     26.73 o 
  -2   8   7      380.86      385.61     23.42 o 
  -1   8   7       12.11       -8.05     13.78 o 
   0   8   7        0.62       11.85     13.55 o 
   1   8   7      251.54      320.07     21.47 o 
   2   8   7       48.05       20.18     14.91 o 
   3   8   7       29.74       26.53     15.31 o 
   4   8   7      307.17      360.25     23.99 o 
   5   8   7      290.05      284.73     25.07 o 
   6   8   7     2072.06     2037.17     63.89 o 
   7   8   7        1.33       20.26     26.49 o 
   8   8   7       93.46       94.69     29.73 o 
   9   8   7       22.94       50.82     34.64 o 
  10   8   7      298.35      314.40     41.59 o 
  11   8   7      163.63       89.54     36.56 o 
  -7   9   7        4.57      -11.75     41.35 o 
  -6   9   7      153.36      238.40     42.55 o 
  -5   9   7        3.72       -1.68     31.16 o 
  -4   9   7      675.07      547.41     39.07 o 
  -3   9   7      681.99      768.19     59.57 o 
  -2   9   7      962.90      887.22     65.32 o 
  -1   9   7        3.85       -3.84     32.84 o 
   0   9   7      580.75      668.30     29.68 o 
   1   9   7      404.99      455.68     56.04 o 
   2   9   7      255.80      171.82     43.27 o 
   3   9   7     1094.56     1249.43     39.40 o 
   4   9   7      581.20      549.64     29.20 o 
   5   9   7       94.35      101.47     20.98 o 
   6   9   7       12.00       16.07     21.41 o 
   7   9   7      492.88      513.13     41.95 o 
   8   9   7      153.90      137.60     33.20 o 
   9   9   7       15.11       30.32     33.92 o 
  10   9   7        2.89       39.43     34.16 o 
  11   9   7       56.95       63.05     40.27 o 
  -4  10   7      304.31      225.70     51.30 o 
  -3  10   7      433.76      467.94     54.30 o 
  -2  10   7       46.89       44.95     39.31 o 
  -1  10   7      615.13      614.17     57.41 o 
   0  10   7      359.80      355.40     25.08 o 
   1  10   7     2005.40     2138.35     51.32 o 
   2  10   7      505.39      518.91     29.78 o 
   3  10   7       36.21       14.45     20.37 o 
   4  10   7        7.22       18.10     21.76 o 
   5  10   7      319.57      252.88     28.29 o 
   6  10   7        0.45        4.84     23.55 o 
   7  10   7        0.74        4.32     26.13 o 
   8  10   7        0.11       -3.48     31.16 o 
   9  10   7      140.03      158.34     38.72 o 
  10  10   7        1.03       50.58     35.48 o 
  -6  11   7       33.32       43.27     55.14 o 
  -5  11   7      246.04      348.92     61.61 o 
  -4  11   7        0.22       -3.96     45.31 o 
  -3  11   7      155.60      142.99     48.78 o 
  -2  11   7        7.71       44.47     43.99 o 
  -1  11   7      156.82      133.17     45.79 o 
   0  11   7       40.47       96.13     43.39 o 
   1  11   7     1076.32     1045.71     40.39 o 
   2  11   7        0.28       -2.81     28.35 o 
   3  11   7      165.11      169.14     25.92 o 
   4  11   7      650.24      679.55     36.46 o 
   5  11   7      640.79      573.42     34.32 o 
   6  11   7      245.99      273.00     31.25 o 
   7  11   7       99.50       96.01     35.72 o 
   8  11   7      107.48       86.42     36.68 o 
   9  11   7      292.51      262.86     46.75 o 
  10  11   7       53.85        2.28     39.31 o 
  -5  12   7       17.55       39.67     57.05 o 
  -4  12   7       63.52       17.86     53.34 o 
  -3  12   7       40.06        9.71     51.30 o 
  -2  12   7      408.82      516.48     62.33 o 
  -1  12   7      171.74      193.70     51.66 o 
   0  12   7       10.11      -50.82     43.99 o 
   1  12   7        1.35      -18.94     43.51 o 
   2  12   7      267.88      331.82     29.98 o 
   3  12   7       15.60       27.72     23.53 o 
   4  12   7       36.68       66.79     31.10 o 
   5  12   7       90.69       67.62     32.12 o 
   6  12   7       94.75       65.08     27.60 o 
   7  12   7        0.36       15.46     35.60 o 
   8  12   7        0.40       43.51     37.28 o 
   9  12   7       10.95       28.89     43.15 o 
  -4  13   7      164.58      217.43     66.52 o 
  -3  13   7      108.40      121.06     56.10 o 
  -2  13   7        8.71        9.59     50.46 o 
  -1  13   7        9.42        8.63     49.26 o 
   0  13   7      109.94       12.95     47.59 o 
   1  13   7       51.12       13.18     47.94 o 
   2  13   7      154.87      149.11     56.45 o 
   3  13   7      119.37      165.86     29.66 o 
   4  13   7      117.33      155.29     28.80 o 
   5  13   7       26.08       10.25     28.95 o 
   6  13   7       17.49       -3.59     28.41 o 
   7  13   7      233.30      259.50     48.06 o 
   8  13   7      102.83      121.78     44.59 o 
  -3  14   7       51.77      121.66     60.53 o 
  -2  14   7       27.35       63.65     59.93 o 
  -1  14   7       96.13       52.26     55.50 o 
   0  14   7        2.53      -75.33     50.22 o 
   1  14   7       74.46       84.86     54.90 o 
   2  14   7       16.81      -36.32     51.42 o 
   3  14   7       14.34       13.96     26.37 o 
   4  14   7      102.28       71.78     32.35 o 
   5  14   7       49.37       92.73     46.21 o 
   6  14   7        2.54      -16.56     32.87 o 
   7  14   7       35.79      111.59     44.71 o 
  -1  15   7       28.01       17.50     57.17 o 
   0  15   7       86.03       99.84     62.69 o 
   1  15   7        6.79       12.23     58.85 o 
   2  15   7       28.50       13.06     56.93 o 
   3  15   7        0.76      102.00     60.29 o 
   4  15   7        4.70       24.29     33.26 o 
   5  15   7       68.66      130.26     35.52 o 
   2 -14   8       56.21       32.36     48.54 o 
   3 -14   8       57.34      121.06     52.62 o 
  -3 -13   8       30.79       30.44     52.14 o 
  -2 -13   8      225.80      259.50     54.78 o 
  -1 -13   8       10.54      -26.25     41.23 o 
   0 -13   8       58.81       49.74     44.47 o 
   1 -13   8        8.56       41.35     43.27 o 
   2 -13   8       16.62       43.39     40.99 o 
   3 -13   8       78.90       88.46     48.66 o 
   4 -13   8       14.05       35.36     46.39 o 
   5 -13   8        2.30       12.35     52.26 o 
  -5 -12   8       10.69      -29.37     46.75 o 
  -4 -12   8       10.70       22.17     52.74 o 
  -3 -12   8        1.76       29.01     44.71 o 
  -2 -12   8       31.67      -23.06     29.73 o 
  -1 -12   8        2.66      -39.34     26.23 o 
   0 -12   8        5.17       32.96     37.76 o 
   1 -12   8       40.54      -28.29     39.55 o 
   2 -12   8      362.95      396.74     52.14 o 
   3 -12   8       39.68       34.52     44.95 o 
   4 -12   8        6.37       30.92     47.59 o 
   5 -12   8        0.46       47.23     45.19 o 
   6 -12   8       29.83       10.19     49.50 o 
  -6 -11   8        4.20       18.46     54.78 o 
  -5 -11   8       77.51       -3.24     52.74 o 
  -4 -11   8      407.63      475.25     51.18 o 
  -3 -11   8      110.73      102.12     46.51 o 
  -2 -11   8        0.19      -40.54     27.03 o 
  -1 -11   8       39.18       51.30     28.52 o 
   0 -11   8        5.46       34.45     46.27 o 
   1 -11   8       13.97       12.71     38.24 o 
   2 -11   8       15.53      -28.53     33.80 o 
   3 -11   8        2.30      -34.52     34.04 o 
   4 -11   8        1.28       20.02     42.55 o 
   5 -11   8       52.60      109.67     46.51 o 
   6 -11   8       39.45      101.04     44.71 o 
   7 -11   8        5.43      -20.86     41.83 o 
  -7 -10   8      116.43      151.86     57.17 o 
  -6 -10   8       10.01      -14.14     39.79 o 
  -5 -10   8       58.74        6.83     42.67 o 
  -4 -10   8        0.09      -29.13     37.88 o 
  -3 -10   8       11.08        2.04     36.56 o 
  -2 -10   8       27.71        5.73     26.40 o 
  -1 -10   8      277.90      353.96     31.57 o 
   0 -10   8      545.40      489.82     36.92 o 
   1 -10   8       85.66      103.83     38.90 o 
   2 -10   8        6.19        9.83     32.12 o 
   3 -10   8       14.80        4.79     34.40 o 
   4 -10   8      442.78      402.14     49.98 o 
   5 -10   8      368.13      430.30     51.42 o 
   6 -10   8       72.89      112.67     45.55 o 
   7 -10   8       26.76       39.07     43.27 o 
   8 -10   8        4.34      -11.27     43.51 o 
  -7  -9   8       26.94       49.98     48.54 o 
  -6  -9   8      236.65      182.19     46.99 o 
  -5  -9   8       23.34      -35.00     37.64 o 
  -4  -9   8        4.72      -26.73     36.32 o 
  -3  -9   8      489.29      451.88     45.55 o 
  -2  -9   8     1276.18     1283.25     45.83 o 
  -1  -9   8      476.12      608.27     32.52 o 
   0  -9   8        1.42       -1.42     32.24 o 
   1  -9   8      363.93      297.03     25.44 o 
   2  -9   8      452.10      505.82     47.11 o 
   3  -9   8      390.79      432.94     45.07 o 
   4  -9   8      282.97      319.19     42.31 o 
   5  -9   8       82.63       93.13     36.56 o 
   6  -9   8       48.42       27.69     37.16 o 
   7  -9   8       12.01       34.52     36.92 o 
   8  -9   8      117.81      123.10     48.78 o 
   9  -9   8       20.52       30.44     49.14 o 
  -8  -8   8        0.34      -38.12     46.39 o 
  -7  -8   8        1.94       39.91     44.47 o 
  -6  -8   8       23.97       -1.08     40.39 o 
  -5  -8   8        5.16       36.92     39.91 o 
  -4  -8   8       10.52       -9.47     34.28 o 
  -3  -8   8       15.56       18.58     30.44 o 
  -2  -8   8      609.25      599.80     47.53 o 
  -1  -8   8      147.39      148.87     22.29 o 
   0  -8   8        4.70       -7.01     19.06 o 
   1  -8   8       30.76       56.67     19.75 o 
   2  -8   8     1203.67     1190.40     37.62 o 
   3  -8   8      265.32      167.69     35.36 o 
   4  -8   8       85.04      122.62     35.84 o 
   5  -8   8      104.68      161.21     35.48 o 
   6  -8   8      103.03      149.95     38.48 o 
   7  -8   8       53.38       55.50     36.92 o 
   8  -8   8       51.44      102.96     42.07 o 
   9  -8   8        9.92       -9.23     41.83 o 
  10  -8   8       19.15      -64.55     43.03 o 
  -8  -7   8        1.66      -55.02     47.23 o 
  -7  -7   8       38.38       24.09     43.03 o 
  -6  -7   8      101.44      125.50     44.47 o 
  -5  -7   8        6.28        0.12     35.12 o 
  -4  -7   8      484.95      443.49     44.47 o 
  -3  -7   8      190.68      210.60     35.60 o 
  -2  -7   8      281.52      302.24     25.91 o 
  -1  -7   8      289.01      274.79     24.59 o 
   0  -7   8      445.15      479.55     29.91 o 
   1  -7   8      369.03      358.15     33.50 o 
   2  -7   8       51.32       96.81     23.07 o 
   3  -7   8      198.17      338.52     28.77 o 
   4  -7   8       46.90        8.87     27.69 o 
   5  -7   8       51.49       79.59     33.92 o 
   6  -7   8       20.86      -45.13     30.09 o 
   7  -7   8      127.62       91.81     37.16 o 
   8  -7   8        1.60        1.32     38.24 o 
   9  -7   8        1.37       -7.07     42.31 o 
  10  -7   8        5.91       11.99     39.91 o 
  -8  -6   8        0.14      -27.57     42.31 o 
  -7  -6   8      387.01      359.82     49.02 o 
  -6  -6   8       15.16      -22.17     35.60 o 
  -5  -6   8       30.26       47.23     34.88 o 
  -4  -6   8       88.32       38.84     30.80 o 
  -3  -6   8      131.16      146.23     32.12 o 
  -2  -6   8      804.53      750.57     46.51 o 
  -1  -6   8      583.19      533.62     32.96 o 
   0  -6   8     1042.73     1041.16     85.82 o 
   1  -6   8      256.19      191.80     54.72 o 
   2  -6   8       68.98       81.80     23.25 o 
   3  -6   8      198.93      248.53     20.27 o 
   4  -6   8        2.35      -26.85     24.21 o 
   5  -6   8      254.34      337.89     36.68 o 
   6  -6   8        2.27      -18.10     28.65 o 
   7  -6   8      170.73      197.17     37.40 o 
   8  -6   8      316.53      388.47     47.47 o 
   9  -6   8       20.86       41.71     41.23 o 
  10  -6   8       87.47       74.91     46.63 o 
  11  -6   8        1.01       17.62     44.11 o 
  -9  -5   8        5.90       22.77     48.06 o 
  -8  -5   8      269.00      345.32     48.66 o 
  -7  -5   8       39.30       14.02     38.12 o 
  -6  -5   8      339.00      422.03     44.35 o 
  -5  -5   8       40.44       60.65     30.09 o 
  -4  -5   8      597.19      691.00     47.23 o 
  -3  -5   8       46.61       31.64     27.09 o 
  -2  -5   8      180.76      190.46     28.29 o 
  -1  -5   8       48.57       95.62     18.12 o 
   0  -5   8      561.52      571.82     49.80 o 
   1  -5   8        2.66        9.27     14.95 o 
   2  -5   8      243.68      224.24     19.12 o 
   3  -5   8      824.45      775.63     39.07 o 
   4  -5   8       32.52       37.42     13.90 o 
   5  -5   8      595.29      487.12     37.76 o 
   6  -5   8      839.24      952.66     52.26 o 
   7  -5   8        0.02      -18.46     29.01 o 
   8  -5   8       30.22       -3.72     31.28 o 
   9  -5   8      112.39      152.94     39.19 o 
  10  -5   8        9.26        2.76     43.03 o 
  11  -5   8      127.31      100.56     46.15 o 
  -9  -4   8       18.61       34.04     42.91 o 
  -8  -4   8      178.66      257.10     43.87 o 
  -7  -4   8      151.19       88.46     40.75 o 
  -6  -4   8      678.24      764.60     52.26 o 
  -5  -4   8       46.12       29.25     29.61 o 
  -4  -4   8      398.16      487.00     38.60 o 
  -3  -4   8     4412.57     4048.80    100.08 o 
  -2  -4   8     4321.79     4226.80    101.52 o 
  -1  -4   8     1186.11     1154.82     51.66 o 
   0  -4   8      344.62      279.24     32.84 o 
   1  -4   8     3206.27     3350.08     59.26 o 
   2  -4   8     1182.68     1381.67     61.85 o 
   3  -4   8      537.75      480.95     46.69 o 
   4  -4   8      669.06      551.77     22.28 o 
   5  -4   8      100.69       37.46     12.31 o 
   6  -4   8       53.25       82.34     27.45 o 
   7  -4   8       18.06       90.50     31.04 o 
   8  -4   8       41.42      132.69     36.80 o 
   9  -4   8       17.73       30.32     37.76 o 
  10  -4   8      126.59      123.94     40.15 o 
  11  -4   8       33.95      -40.03     40.51 o 
  -9  -3   8       42.74       38.60     39.91 o 
  -8  -3   8      360.37      288.87     44.11 o 
  -7  -3   8       61.34       59.45     35.36 o 
  -6  -3   8      259.45      284.07     40.39 o 
  -5  -3   8      779.52      669.19     44.71 o 
  -4  -3   8     1561.94     1522.72     58.49 o 
  -3  -3   8     1217.68     1157.38     50.10 o 
  -2  -3   8      181.65      195.97     26.49 o 
  -1  -3   8        0.25      -13.26     12.49 o 
   0  -3   8       56.57       19.92     13.01 o 
   1  -3   8     4989.49     5252.51     79.13 o 
   2  -3   8     2045.49     1862.23     37.67 o 
   3  -3   8      450.76      439.60     36.52 o 
   4  -3   8      178.94      185.65     14.77 o 
   5  -3   8      101.60      119.40     15.52 o 
   6  -3   8     2398.67     2271.68     43.64 o 
   7  -3   8      210.19      332.26     37.64 o 
   8  -3   8       59.88        6.23     28.53 o 
   9  -3   8       16.99      -24.69     30.21 o 
  10  -3   8       97.10      141.32     40.27 o 
  11  -3   8       40.65      135.44     46.87 o 
  12  -3   8        4.55       32.84     45.43 o 
  -9  -2   8       21.09        8.15     39.19 o 
  -8  -2   8      169.44      139.76     42.55 o 
  -7  -2   8        0.80       58.37     38.48 o 
  -6  -2   8       47.27       37.16     32.84 o 
  -5  -2   8      478.95      443.97     39.19 o 
  -4  -2   8     1627.68     1708.63     61.13 o 
  -3  -2   8     3138.96     2813.39     77.55 o 
  -2  -2   8     1600.71     1291.99     49.38 o 
  -1  -2   8      985.38     1073.96     42.31 o 
   0  -2   8    17145.96    16788.80    214.43 o 
   1  -2   8     5460.51     5781.22     96.31 o 
   2  -2   8     5837.33     6117.78     87.22 o 
   3  -2   8      305.37      255.08     15.50 o 
   4  -2   8     8476.87     8769.90    118.29 o 
   5  -2   8     4322.88     4333.98     66.91 o 
   6  -2   8       13.30       16.49     13.67 o 
   7  -2   8     1135.57     1185.61     31.99 o 
   8  -2   8       10.18      -30.92     26.37 o 
   9  -2   8       19.79        7.43     30.56 o 
  10  -2   8      335.08      377.08     47.82 o 
  11  -2   8       41.88       26.73     41.83 o 
  12  -2   8       67.96       18.94     42.91 o 
  -9  -1   8       13.95       79.71     54.30 o 
  -8  -1   8      636.94      740.03     51.54 o 
  -7  -1   8       67.78       26.49     36.56 o 
  -6  -1   8      402.43      440.85     42.31 o 
  -5  -1   8      203.35      238.88     32.36 o 
  -4  -1   8      839.82      839.99     44.83 o 
  -3  -1   8       21.55        8.63     22.05 o 
  -2  -1   8      645.74      642.82     35.72 o 
  -1  -1   8     1508.22     1739.67     51.30 o 
   0  -1   8      609.18      437.71     19.52 o 
   1  -1   8     1182.06     1389.45     30.83 o 
   2  -1   8        0.53      -11.45      9.22 o 
   3  -1   8      172.61      237.39     14.92 o 
   4  -1   8     3237.63     3279.22     57.41 o 
   5  -1   8     4318.14     4012.28     62.66 o 
   6  -1   8      426.63      443.87     30.86 o 
   7  -1   8       67.68       81.69     15.47 o 
   8  -1   8     1739.45     1784.38     65.32 o 
   9  -1   8      684.27      581.45     44.23 o 
  10  -1   8       28.99       18.70     35.96 o 
  11  -1   8        0.16      -10.19     35.48 o 
  12  -1   8       17.17       29.01     40.63 o 
  -9   0   8        3.38      -53.58     49.62 o 
  -7   0   8       62.24       15.46     34.40 o 
  -6   0   8      368.51      358.39     40.15 o 
  -5   0   8        1.79        0.60     24.69 o 
  -4   0   8      335.89      417.36     35.48 o 
  -3   0   8      231.97      278.92     29.97 o 
  -2   0   8     4718.88     4385.13     98.17 o 
  -1   0   8      334.37      410.77     26.73 o 
   0   0   8      512.86      550.14     24.57 o 
   1   0   8     9494.97    10047.09    108.28 o 
   2   0   8     3695.84     3660.29     56.82 o 
   3   0   8    10086.80     9574.72    126.19 o 
   4   0   8      198.69      190.50     36.20 o 
   5   0   8     2079.14     2405.56     42.83 o 
   6   0   8      197.39      194.27     15.98 o 
   7   0   8      558.73      677.75     26.17 o 
   8   0   8       93.44       94.45     16.45 o 
   9   0   8      353.28      384.16     37.76 o 
  10   0   8       51.91       36.20     34.52 o 
  11   0   8        8.43        3.84     38.00 o 
  12   0   8        5.62      -10.07     41.47 o 
  -9   1   8       22.64      -23.85     50.46 o 
  -8   1   8       23.56        5.63     48.90 o 
  -7   1   8     1202.13     1328.79     61.61 o 
  -6   1   8        0.52        3.36     29.85 o 
  -5   1   8     1022.24     1017.62     49.86 o 
  -4   1   8        3.78       27.93     24.45 o 
  -3   1   8     2004.75     1982.87     62.21 o 
  -2   1   8       31.34       31.76     16.42 o 
  -1   1   8     2219.62     2339.46     57.65 o 
   0   1   8       16.91        7.79     12.59 o 
   1   1   8     2534.78     2868.27     37.77 o 
   2   1   8      103.33       75.71      7.43 o 
   3   1   8    14188.88    13700.71    174.48 o 
   4   1   8        3.96      -10.55      9.40 o 
   5   1   8       39.47       74.71     12.47 o 
   6   1   8      420.96      398.75     44.05 o 
   7   1   8     4638.37     4817.62     74.35 o 
   8   1   8        8.75       17.65     15.57 o 
   9   1   8       32.84       47.41     26.25 o 
  10   1   8      327.37      337.89     38.12 o 
  11   1   8       59.29      114.35     39.07 o 
  12   1   8       21.92      -31.88     35.12 o 
  -9   2   8      494.50      668.11     69.16 o 
  -8   2   8        0.20       -4.43     46.99 o 
  -7   2   8        1.65      -54.90     38.72 o 
  -6   2   8       32.92       56.22     30.56 o 
  -5   2   8      187.00      203.52     31.88 o 
  -4   2   8       35.90       11.15     22.17 o 
  -3   2   8     1276.03     1260.10     46.75 o 
  -2   2   8      143.06      141.68     19.42 o 
  -1   2   8      154.12      112.31     17.74 o 
   0   2   8      856.98     1127.54     36.32 o 
   1   2   8     1009.83      974.96     21.87 o 
   2   2   8      615.53      603.51     15.70 o 
   3   2   8      749.59      813.63     17.85 o 
   4   2   8     1730.60     1563.53     31.52 o 
   5   2   8      113.23      105.87     13.78 o 
   6   2   8      219.51      289.14     17.80 o 
   7   2   8       88.56      142.46     58.43 o 
   8   2   8     1060.38     1069.88     31.93 o 
   9   2   8      346.17      323.58     26.07 o 
  10   2   8       63.04       10.03     21.59 o 
  11   2   8       23.76       17.74     35.96 o 
  -9   3   8       48.83       15.94     52.26 o 
  -8   3   8        1.93       12.59     48.18 o 
  -7   3   8        4.76       -7.31     38.36 o 
  -6   3   8       45.37       18.10     34.04 o 
  -5   3   8      324.06      367.74     36.08 o 
  -4   3   8     1368.70     1185.43     50.82 o 
  -3   3   8      633.19      542.13     34.28 o 
  -2   3   8      769.30      811.22     33.44 o 
  -1   3   8     5566.49     5149.73    102.96 o 
   0   3   8      852.75      686.52     22.13 o 
   1   3   8     1334.20     1401.07     30.60 o 
   2   3   8      345.19      464.53     14.41 o 
   3   3   8     2505.24     2223.79     32.30 o 
   4   3   8     2899.97     3020.65     48.80 o 
   5   3   8      225.04      252.99     14.96 o 
   6   3   8      522.37      532.64     22.33 o 
   7   3   8       15.21       11.43     14.72 o 
   8   3   8       12.05       21.64     17.03 o 
   9   3   8      748.52      764.67     38.12 o 
  10   3   8       92.35      119.50     32.84 o 
  -9   4   8       93.81      209.16     56.57 o 
  -8   4   8       94.20       67.36     46.99 o 
  -7   4   8      243.66      334.89     47.82 o 
  -6   4   8      184.74      244.76     40.03 o 
  -5   4   8      765.98      679.14     48.18 o 
  -4   4   8        0.42        4.32     23.37 o 
  -3   4   8     1317.52     1060.18     41.71 o 
  -2   4   8        2.57        0.12     16.18 o 
  -1   4   8     1788.67     1715.34     46.63 o 
   0   4   8       33.13        6.81     11.40 o 
   1   4   8      178.15      139.55     16.48 o 
   2   4   8        4.84       -1.60     10.45 o 
   3   4   8     6404.26     6156.68     71.21 o 
   4   4   8     2941.21     3477.54     45.69 o 
   5   4   8      720.14      791.51     23.68 o 
   6   4   8        2.04      -14.51     12.00 o 
   7   4   8      303.03      341.01     28.41 o 
   8   4   8     5158.78     5099.99    112.55 o 
   9   4   8       80.38       56.81     26.61 o 
  10   4   8       16.90      -11.15     27.57 o 
  11   4   8       31.62       34.64     31.04 o 
  -9   5   8      299.49      405.85     63.41 o 
  -8   5   8        9.64      -15.70     44.23 o 
  -7   5   8      673.57      909.63     63.53 o 
  -6   5   8        4.73        8.87     35.60 o 
  -5   5   8     2415.87     2322.20     77.07 o 
  -4   5   8      160.56      164.63     20.38 o 
  -3   5   8     5247.49     5127.25     78.13 o 
  -2   5   8      989.30      991.37     37.40 o 
  -1   5   8       37.38       52.50     16.78 o 
   0   5   8     3328.24     3554.74     95.17 o 
   1   5   8     3362.60     3189.81     56.33 o 
   2   5   8     4425.60     4207.75    162.89 o 
   3   5   8      800.80      787.19     26.17 o 
   4   5   8     3215.71     3263.00     57.66 o 
   5   5   8      648.39      612.49     33.68 o 
   6   5   8      837.98      764.72     38.72 o 
   7   5   8      110.91      118.66     26.85 o 
   8   5   8        6.59       14.98     24.81 o 
   9   5   8       67.32      119.26     29.85 o 
  10   5   8       77.66       47.35     32.84 o 
  11   5   8        7.56      -10.55     35.24 o 
  12   5   8       59.25       16.54     38.48 o 
  -8   6   8      175.89      151.98     49.74 o 
  -7   6   8       16.70       56.22     44.23 o 
  -6   6   8     1019.14     1135.09     61.85 o 
  -5   6   8      518.20      452.00     42.91 o 
  -4   6   8      298.07      396.50     35.36 o 
  -3   6   8      442.09      496.77     42.55 o 
  -2   6   8     1109.96     1039.33     27.78 o 
  -1   6   8      915.41      967.17     22.63 o 
   0   6   8     2153.11     2092.18     32.51 o 
   1   6   8     1833.07     1890.16     68.20 o 
   2   6   8     2448.36     2689.84     52.60 o 
   3   6   8      179.23      186.66     17.36 o 
   4   6   8      162.76      233.01     18.63 o 
   5   6   8      309.77      355.65     42.01 o 
   6   6   8     3421.91     3246.69     80.79 o 
   7   6   8      617.36      531.23     36.32 o 
   8   6   8      253.68      190.82     31.28 o 
   9   6   8      129.25      166.85     32.72 o 
  10   6   8      417.50      382.00     43.27 o 
  11   6   8      182.33      186.74     42.55 o 
  12   6   8        4.60       -4.08     40.75 o 
  -8   7   8      332.34      290.66     58.49 o 
  -7   7   8        2.23      -57.53     41.35 o 
  -6   7   8      844.02      900.04     57.89 o 
  -5   7   8       60.92       74.79     33.92 o 
  -4   7   8      305.02      459.55     37.76 o 
  -3   7   8        3.31       32.96     22.53 o 
  -2   7   8     1194.33     1065.57     25.53 o 
  -1   7   8     1560.40     1593.44     29.43 o 
   0   7   8     4212.42     3997.92     68.73 o 
   1   7   8       66.48       95.05     51.00 o 
   2   7   8      192.14      198.59     18.49 o 
   3   7   8     2882.05     2687.59    106.32 o 
   4   7   8       42.63       21.98     15.94 o 
   5   7   8     1321.95     1245.49     37.70 o 
   6   7   8      266.76      369.77     31.64 o 
   7   7   8      625.47      550.28     38.00 o 
   8   7   8      130.00      164.81     31.16 o 
   9   7   8       36.71       54.30     31.28 o 
  10   7   8       39.35       34.52     36.32 o 
  11   7   8       13.37       33.44     39.55 o 
  -8   8   8      141.63      151.62     51.54 o 
  -7   8   8        6.03      -56.63     37.76 o 
  -6   8   8        8.54       15.58     37.76 o 
  -5   8   8       12.32       28.17     29.73 o 
  -4   8   8       83.02      104.04     30.92 o 
  -3   8   8      107.43      197.17     28.05 o 
  -2   8   8      668.35      753.33     55.62 o 
  -1   8   8        0.32       12.63     15.55 o 
   0   8   8      750.55      751.51     50.82 o 
   1   8   8       21.45        3.71     16.01 o 
   2   8   8        6.80       12.20     16.65 o 
   3   8   8      499.68      494.30     56.99 o 
   4   8   8      123.64      143.32     20.25 o 
   5   8   8     2592.30     2573.74     56.59 o 
   6   8   8      102.00       49.02     26.37 o 
   7   8   8      901.62      921.86     49.14 o 
   8   8   8      430.61      508.09     42.55 o 
   9   8   8      611.44      562.99     43.99 o 
  10   8   8       27.43       22.77     34.28 o 
  11   8   8       29.59       29.25     37.52 o 
  -7   9   8      114.99      158.58     49.02 o 
  -6   9   8      112.97       86.18     41.11 o 
  -3   9   8      459.92      457.39     53.58 o 
  -2   9   8      451.09      475.73     53.34 o 
  -1   9   8      546.85      589.60     56.22 o 
   0   9   8        1.30        6.29     17.05 o 
   1   9   8      766.86      647.06     31.13 o 
   2   9   8      243.47      213.45     70.48 o 
   3   9   8      115.15       96.87     20.33 o 
   4   9   8       18.02       10.53     22.83 o 
   5   9   8       48.82       26.26     21.76 o 
   6   9   8        1.42        0.87     42.07 o 
   7   9   8      185.40      186.14     32.72 o 
   8   9   8       84.50       36.68     29.13 o 
   9   9   8        7.38      -32.36     31.88 o 
  10   9   8        4.09      -35.12     34.64 o 
  11   9   8      111.78      108.35     42.07 o 
  -4  10   8     1046.25     1074.44     79.83 o 
  -3  10   8        2.57        7.31     40.03 o 
  -2  10   8      137.55      163.73     43.75 o 
  -1  10   8       98.19       93.37     42.55 o 
   0  10   8       75.25       75.14     20.51 o 
   1  10   8      428.49      482.73     28.22 o 
   2  10   8       22.69      -13.20     19.75 o 
   3  10   8      374.19      399.04     29.55 o 
   4  10   8       76.28      121.39     41.23 o 
   5  10   8        2.74       41.58     22.84 o 
   6  10   8       24.59       -0.76     22.76 o 
   7  10   8        5.96       33.56     31.16 o 
   8  10   8       74.00      131.25     37.16 o 
   9  10   8       99.15      100.44     35.72 o 
  10  10   8        1.10       -5.15     36.08 o 
  -6  11   8      141.06      172.72     67.96 o 
  -5  11   8      178.35      207.60     59.69 o 
  -4  11   8      538.73      541.77     66.28 o 
  -3  11   8       39.14       24.57     45.43 o 
  -2  11   8        4.88      -38.12     40.39 o 
  -1  11   8       94.95       91.33     43.87 o 
   0  11   8      213.83      172.60     47.59 o 
   1  11   8      368.64      383.79     35.84 o 
   2  11   8        2.44       -2.02     21.88 o 
   3  11   8       11.58      -12.71     23.58 o 
   4  11   8        0.31        4.36     23.67 o 
   5  11   8      251.16      289.29     39.79 o 
   6  11   8        0.92       57.02     37.28 o 
   7  11   8        1.69        5.75     33.20 o 
   8  11   8       23.53       25.05     32.12 o 
   9  11   8       40.82       10.07     36.20 o 
  10  11   8      113.67       29.37     40.27 o 
  -5  12   8      131.87      164.69     60.65 o 
  -4  12   8       54.30        4.32     54.66 o 
  -3  12   8      329.75      282.75     59.33 o 
  -2  12   8      112.47       62.33     49.50 o 
  -1  12   8      334.02      313.68     60.53 o 
   0  12   8       52.71      165.05     54.18 o 
   1  12   8       85.38       48.90     46.27 o 
   2  12   8      348.75      347.32     52.38 o 
   3  12   8        4.48        3.13     25.14 o 
   4  12   8      301.31      293.20     30.45 o 
   5  12   8        1.77      -22.99     26.47 o 
   6  12   8       68.59       79.19     30.58 o 
   7  12   8       13.96      -16.30     34.88 o 
   8  12   8       14.72       -7.19     37.04 o 
   9  12   8        1.57       31.40     42.55 o 
  -4  13   8       13.85       19.18     60.89 o 
  -3  13   8        3.66       28.89     55.14 o 
  -2  13   8      121.77      202.21     57.41 o 
  -1  13   8       24.43      -40.87     47.82 o 
   0  13   8        3.97       22.17     49.74 o 
   1  13   8        0.54      -69.94     46.63 o 
   2  13   8      403.96      344.48     64.13 o 
   3  13   8       36.03       16.42     75.45 o 
   4  13   8      190.13      240.65     33.30 o 
   5  13   8        4.72      -43.12     28.75 o 
   6  13   8       35.52       19.62     46.81 o 
   7  13   8        5.60      -41.71     37.64 o 
   8  13   8      343.76      478.85     52.38 o 
  -3  14   8        7.82      123.70     60.05 o 
  -2  14   8        0.14       53.10     58.49 o 
  -1  14   8       24.84      -17.86     55.02 o 
   0  14   8       82.72       -6.47     54.90 o 
   1  14   8       13.62        0.00     57.65 o 
   2  14   8      174.23      164.81     59.33 o 
   3  14   8        2.82       -0.05     30.25 o 
   4  14   8       11.09       38.54     29.49 o 
   5  14   8       35.75       27.83     31.24 o 
   6  14   8        0.80       19.76     32.92 o 
   7  14   8        5.51       72.40     46.99 o 
  -1  15   8       92.93      123.46     68.32 o 
   0  15   8        3.42      -11.63     59.57 o 
   1  15   8        2.10       21.22     59.45 o 
   2  15   8       18.00       -4.79     61.97 o 
   3  15   8        0.66       18.58     62.93 o 
   4  15   8        0.00       -6.45     30.21 o 
   5  15   8        2.42       -4.18     30.78 o 
  -2 -13   9        4.32       29.61     46.27 o 
  -1 -13   9        3.14       -7.43     46.15 o 
   0 -13   9       16.44      -52.62     44.35 o 
   1 -13   9       50.34      142.04     44.11 o 
   2 -13   9      106.78      139.04     46.63 o 
   3 -13   9        2.55      -29.73     41.95 o 
   4 -13   9        5.71       14.62     44.35 o 
  -4 -12   9       36.21       52.38     52.98 o 
  -3 -12   9        0.19      -69.22     46.15 o 
  -2 -12   9      153.04      206.04     34.09 o 
  -1 -12   9       54.57       29.90     27.46 o 
   0 -12   9       20.87       18.82     42.55 o 
   1 -12   9        1.02       21.46     41.23 o 
   2 -12   9       28.84       41.23     38.84 o 
   3 -12   9        2.90       59.81     46.15 o 
   4 -12   9       36.45       41.35     42.43 o 
   5 -12   9       29.49       57.53     51.18 o 
   6 -12   9       19.30      -67.78     45.19 o 
  -5 -11   9       15.35       60.05     52.98 o 
  -4 -11   9        8.44       -4.20     47.82 o 
  -3 -11   9      105.94      113.03     44.47 o 
  -2 -11   9       67.71       41.16     28.62 o 
  -1 -11   9       42.56      -17.43     27.71 o 
   0 -11   9        3.82        3.97     26.50 o 
   1 -11   9      170.68      170.32     40.15 o 
   2 -11   9      124.37       47.23     37.88 o 
   3 -11   9        1.31       -8.51     37.76 o 
   4 -11   9       32.48      -12.11     40.87 o 
   5 -11   9       18.74       -1.20     41.95 o 
   6 -11   9        4.70       54.42     48.30 o 
   7 -11   9        8.69       -8.51     46.63 o 
  -6 -10   9      163.06      228.46     51.54 o 
  -5 -10   9      289.32      279.28     51.42 o 
  -4 -10   9        9.02       58.85     39.19 o 
  -3 -10   9       51.19       51.18     43.51 o 
  -2 -10   9      165.40      129.18     26.84 o 
  -1 -10   9      467.46      471.74     35.11 o 
   0 -10   9       59.36       95.85     26.40 o 
   1 -10   9      594.01      586.92     63.29 o 
   2 -10   9        1.18       26.37     37.16 o 
   3 -10   9       44.55       23.13     35.12 o 
   4 -10   9       39.85      111.47     44.83 o 
   5 -10   9      141.45      200.05     48.66 o 
   6 -10   9       22.24       86.54     46.99 o 
   7 -10   9       98.45       31.16     44.71 o 
   8 -10   9       62.58       20.86     50.70 o 
  -7  -9   9        0.98       11.39     52.02 o 
  -6  -9   9      146.70      142.76     48.42 o 
  -5  -9   9      476.32      433.18     51.78 o 
  -4  -9   9       26.42      -24.45     35.84 o 
  -3  -9   9       60.41       45.91     37.16 o 
  -2  -9   9      272.40      234.92     29.60 o 
  -1  -9   9     2415.76     2656.12     61.90 o 
   0  -9   9      530.28      614.94     33.05 o 
   1  -9   9       62.38      -12.23     29.67 o 
   2  -9   9       17.38       22.53     33.08 o 
   3  -9   9      879.57      968.72     61.61 o 
   4  -9   9      305.37      280.72     43.75 o 
   5  -9   9        6.41       33.68     39.67 o 
   6  -9   9        3.99       59.33     42.07 o 
   7  -9   9       32.34       40.51     40.75 o 
   8  -9   9       52.46       70.12     48.42 o 
   9  -9   9       10.32       70.48     48.42 o 
  -7  -8   9      195.67      319.19     56.81 o 
  -6  -8   9       73.17      115.31     43.87 o 
  -5  -8   9        5.41      -20.98     41.47 o 
  -4  -8   9      175.93      186.86     40.15 o 
  -3  -8   9       66.89       81.39     36.92 o 
  -2  -8   9      409.01      344.97     29.75 o 
  -1  -8   9      784.32      854.71     37.82 o 
   0  -8   9       70.18      111.62     21.98 o 
   1  -8   9       10.44        9.46     18.99 o 
   2  -8   9      146.06      156.09     36.98 o 
   3  -8   9      301.85      274.36     42.79 o 
   4  -8   9      590.00      504.86     46.75 o 
   5  -8   9        2.15       -1.44     32.84 o 
   6  -8   9       25.90       81.63     36.08 o 
   7  -8   9      304.54      253.15     44.59 o 
   8  -8   9      128.60      159.78     45.31 o 
   9  -8   9        1.71       35.00     43.63 o 
  -8  -7   9       16.38      -35.36     46.03 o 
  -7  -7   9      377.34      301.57     52.14 o 
  -6  -7   9        1.07       -5.51     36.68 o 
  -5  -7   9      228.91      154.26     41.11 o 
  -4  -7   9      271.18      331.18     43.75 o 
  -3  -7   9     1351.58     1401.54     65.80 o 
  -2  -7   9     1054.11     1021.02     39.00 o 
  -1  -7   9       34.33       97.92     22.63 o 
   0  -7   9     1226.18     1374.17     44.05 o 
   1  -7   9     1250.88     1156.42     41.89 o 
   2  -7   9      931.56     1030.87     34.87 o 
   3  -7   9      291.31      287.89     22.89 o 
   4  -7   9      449.86      509.65     43.75 o 
   5  -7   9       44.74       60.77     32.36 o 
   6  -7   9      248.51      324.94     43.15 o 
   7  -7   9      447.35      412.68     46.87 o 
   8  -7   9        4.12        3.96     37.64 o 
   9  -7   9       48.06      144.07     44.59 o 
  10  -7   9        5.85      -66.04     45.19 o 
  -8  -6   9        0.74       -9.47     48.66 o 
  -7  -6   9        3.44       15.70     41.95 o 
  -6  -6   9      187.25      224.02     44.47 o 
  -5  -6   9       31.37       -8.03     36.56 o 
  -4  -6   9       20.44       -4.08     31.52 o 
  -3  -6   9      215.10      259.62     36.56 o 
  -2  -6   9      198.41      307.80     34.88 o 
  -1  -6   9      170.73      203.78     30.21 o 
   0  -6   9       72.74       90.99     20.04 o 
   1  -6   9     1542.88     1338.47     58.97 o 
   2  -6   9      269.46      302.77     22.13 o 
   3  -6   9      505.80      589.60     28.60 o 
   4  -6   9       57.42       87.02     29.01 o 
   5  -6   9     1974.76     2002.05     74.55 o 
   6  -6   9      143.78      156.42     34.04 o 
   7  -6   9      168.56       94.21     35.36 o 
   8  -6   9       17.07        3.72     38.36 o 
   9  -6   9       50.15       96.49     41.35 o 
  10  -6   9      109.28       48.30     42.19 o 
  11  -6   9       53.99       85.10     53.22 o 
  -8  -5   9        8.69       -3.12     44.71 o 
  -7  -5   9      197.99       77.19     41.95 o 
  -6  -5   9       77.58       44.83     41.59 o 
  -5  -5   9      205.46      153.42     35.00 o 
  -4  -5   9      982.62     1082.95     56.81 o 
  -3  -5   9       26.85       18.82     27.81 o 
  -2  -5   9        0.09       -7.55     24.69 o 
  -1  -5   9     1745.63     1734.75     45.89 o 
   0  -5   9       16.03       66.49     20.26 o 
   1  -5   9      266.65      271.17     24.87 o 
   2  -5   9      257.32      168.23     17.91 o 
   3  -5   9      334.93      412.01     22.74 o 
   4  -5   9      616.88      512.94     24.90 o 
   5  -5   9       82.63      110.49     17.01 o 
   6  -5   9      227.94      278.20     38.72 o 
   7  -5   9      348.36      433.90     42.43 o 
   8  -5   9        5.97       -4.91     31.88 o 
   9  -5   9      114.34       54.42     38.36 o 
  10  -5   9       27.31       25.17     41.23 o 
  11  -5   9       31.00       56.81     44.47 o 
  -9  -4   9        5.03       40.03     49.86 o 
  -8  -4   9       40.00       15.94     42.07 o 
  -7  -4   9      111.15       89.06     43.51 o 
  -6  -4   9      371.29      410.77     48.06 o 
  -5  -4   9      469.43      541.53     47.70 o 
  -4  -4   9      119.09      120.10     32.00 o 
  -3  -4   9      461.71      499.82     39.43 o 
  -2  -4   9     1635.41     1640.78     59.93 o 
  -1  -4   9      206.14      231.79     27.21 o 
   0  -4   9      198.74      188.14     24.63 o 
   1  -4   9        9.04       46.46     15.14 o 
   2  -4   9      420.11      457.20     23.22 o 
   3  -4   9      242.18      195.45     16.85 o 
   4  -4   9       63.22      164.19     25.89 o 
   5  -4   9      971.17     1069.24     30.52 o 
   6  -4   9      346.89      385.00     39.79 o 
   7  -4   9       42.54      105.12     34.52 o 
   8  -4   9        3.95      -44.23     29.49 o 
   9  -4   9       14.29       -0.48     33.56 o 
  10  -4   9       15.07       13.30     42.43 o 
  11  -4   9       32.65       32.24     46.99 o 
  -9  -3   9      126.26      130.29     47.70 o 
  -8  -3   9      213.35      209.88     46.03 o 
  -7  -3   9        1.31       13.54     37.64 o 
  -6  -3   9        2.54      -39.43     29.37 o 
  -5  -3   9      539.53      521.40     43.75 o 
  -4  -3   9       32.90       23.01     26.13 o 
  -3  -3   9      118.06       94.33     26.97 o 
  -2  -3   9      463.60      425.15     34.52 o 
  -1  -3   9     3903.71     3945.73     68.69 o 
   0  -3   9      716.20      743.42     32.54 o 
   1  -3   9      457.41      489.52     22.62 o 
   2  -3   9      128.02      178.30     16.26 o 
   3  -3   9      280.42      302.01     36.98 o 
   4  -3   9      602.86      696.65     24.02 o 
   5  -3   9      104.92       40.79     31.52 o 
   6  -3   9      941.12      743.34     38.96 o 
   7  -3   9      851.42      982.63     55.38 o 
   8  -3   9      976.54      778.14     52.74 o 
   9  -3   9      462.08      437.97     47.82 o 
  10  -3   9       36.78       69.28     38.48 o 
  11  -3   9       33.98       27.93     40.03 o 
  12  -3   9       21.18       30.09     48.90 o 
  -8  -2   9      137.03      186.62     46.51 o 
  -7  -2   9       51.84       32.96     41.71 o 
  -6  -2   9       24.31       23.25     36.32 o 
  -5  -2   9     1002.78     1017.74     55.62 o 
  -4  -2   9     1368.23     1409.21     60.65 o 
  -3  -2   9      508.59      479.45     39.07 o 
  -2  -2   9       42.70       39.67     23.61 o 
   0  -2   9     4631.34     4316.16     69.62 o 
   1  -2   9     4373.63     4357.60     69.21 o 
   2  -2   9      261.49      326.36     22.77 o 
   3  -2   9      970.73      863.79     31.64 o 
   4  -2   9       23.09       14.07     14.26 o 
   5  -2   9      228.72      350.28     32.24 o 
   6  -2   9      265.60      178.22     17.43 o 
   7  -2   9      113.07      141.01     18.40 o 
   8  -2   9       26.29       -8.39     28.29 o 
   9  -2   9      437.91      356.83     44.47 o 
  10  -2   9       86.09       70.12     37.28 o 
  11  -2   9       48.74        7.55     38.36 o 
  12  -2   9       93.25       30.44     47.59 o 
  -9  -1   9       68.68       16.66     63.89 o 
  -8  -1   9       41.77       68.44     43.51 o 
  -7  -1   9      458.96      473.45     48.30 o 
  -6  -1   9       39.90       23.73     34.88 o 
  -5  -1   9     2655.03     2612.02     81.51 o 
  -4  -1   9      174.12      214.55     34.16 o 
  -3  -1   9      913.98      995.81     47.94 o 
  -2  -1   9      985.49      833.40     41.35 o 
  -1  -1   9     1243.63     1350.00     45.79 o 
   0  -1   9     2557.94     2432.14     45.54 o 
   1  -1   9     4533.49     4956.38     74.85 o 
   2  -1   9       40.43       87.41     13.26 o 
   3  -1   9     1305.18     1388.51     47.05 o 
   4  -1   9     2173.08     2230.58     42.64 o 
   5  -1   9      654.05      630.62     24.16 o 
   6  -1   9     1715.44     1455.35     38.36 o 
   7  -1   9      388.12      397.25     29.61 o 
   8  -1   9       23.08       85.85     17.94 o 
   9  -1   9      116.92      161.93     37.40 o 
  10  -1   9      398.58      366.06     46.15 o 
  11  -1   9       21.39        4.08     41.23 o 
  12  -1   9       48.39       22.41     45.19 o 
  -9   0   9        0.47      -74.19     55.74 o 
  -7   0   9      223.79      197.77     40.99 o 
  -6   0   9        1.17      -12.71     33.80 o 
  -5   0   9      443.98      572.46     41.95 o 
  -4   0   9       11.85        1.56     26.97 o 
  -3   0   9      559.30      609.14     40.03 o 
  -1   0   9     7669.25     7835.11    151.03 o 
   0   0   9     1827.40     1685.87     35.07 o 
   1   0   9     9700.14     9700.64    105.97 o 
   2   0   9     4544.63     4352.82     66.60 o 
   3   0   9    13656.14    14093.72    181.55 o 
   4   0   9     5390.73     4973.07     73.96 o 
   5   0   9      556.79      617.48     24.26 o 
   6   0   9      263.26      356.73     19.13 o 
   7   0   9      197.48      206.47     18.89 o 
   8   0   9        3.03       -0.86     16.55 o 
   9   0   9        2.98       -4.32     28.65 o 
  10   0   9       31.26       41.35     31.76 o 
  11   0   9        6.99       -6.95     35.24 o 
  12   0   9       14.72       45.19     43.27 o 
  -9   1   9       10.94       -7.91     54.18 o 
  -8   1   9        3.14       20.14     50.70 o 
  -7   1   9      137.51      216.47     42.67 o 
  -6   1   9        4.02      -26.49     31.64 o 
  -5   1   9      476.85      536.50     43.51 o 
  -4   1   9      275.70      320.99     35.36 o 
  -3   1   9       10.88        7.91     22.29 o 
  -2   1   9     2417.02     2435.23     64.49 o 
  -1   1   9        9.60        7.31     16.30 o 
   0   1   9      596.54      707.18     31.76 o 
   1   1   9        7.02        8.08      7.68 o 
   2   1   9     1062.85     1216.89     32.87 o 
   3   1   9      122.96       59.03     28.35 o 
   4   1   9     1453.22     1462.00     44.29 o 
   5   1   9      623.23      670.53     33.62 o 
   6   1   9       20.49       15.87     13.39 o 
   7   1   9     2966.64     2973.68     56.51 o 
   8   1   9       10.30       -6.41     16.09 o 
   9   1   9       50.56       95.43     20.08 o 
  10   1   9       67.04       56.57     35.84 o 
  11   1   9      147.76      263.22     44.59 o 
  12   1   9      172.67       86.18     40.39 o 
  -9   2   9      147.21      207.84     63.53 o 
  -8   2   9        1.19      -60.41     49.14 o 
  -7   2   9       29.95      -21.34     48.54 o 
  -6   2   9       55.01       61.73     34.40 o 
  -5   2   9        0.67       17.50     27.09 o 
  -4   2   9      149.45      131.37     29.61 o 
  -3   2   9      878.27      893.45     42.31 o 
  -2   2   9     1141.52     1024.94     42.55 o 
  -1   2   9      428.19      381.16     24.81 o 
   0   2   9       14.86       -2.88     14.74 o 
   1   2   9     2470.28     2103.63     31.52 o 
   2   2   9     2489.07     2345.05     49.73 o 
   3   2   9      926.51     1002.83     23.97 o 
   4   2   9      802.19      766.27     31.04 o 
   5   2   9      340.59      343.56     18.05 o 
   6   2   9      560.32      491.80     22.61 o 
   7   2   9        0.75       -4.78     14.95 o 
   8   2   9      740.65      852.79     40.69 o 
   9   2   9      165.92      152.16     21.16 o 
  10   2   9        2.54       -2.97     20.41 o 
  11   2   9        0.42      -41.35     30.92 o 
  -9   3   9       28.35       11.63     52.26 o 
  -8   3   9        7.51      -40.51     48.78 o 
  -7   3   9      118.25      155.46     47.94 o 
  -6   3   9       92.31      130.41     42.31 o 
  -5   3   9        4.58      -10.07     29.01 o 
  -4   3   9      712.84      798.16     47.11 o 
  -3   3   9      160.25      155.58     23.13 o 
  -2   3   9       88.26       84.98     20.98 o 
  -1   3   9        3.84       37.52     16.30 o 
   0   3   9     2767.72     2586.22     47.49 o 
   1   3   9       49.46       50.88     15.94 o 
   2   3   9       39.98       45.94     12.47 o 
   3   3   9        8.15       14.81      9.73 o 
   4   3   9      291.33      358.87     33.50 o 
   5   3   9      869.24      910.39     26.52 o 
   6   3   9      931.95      856.00     27.50 o 
   7   3   9       16.98       16.10     19.06 o 
   8   3   9       73.59      110.78     19.37 o 
   9   3   9      823.08      925.81     50.22 o 
  10   3   9      624.10      709.34     45.91 o 
  -9   4   9       11.25        4.79     60.53 o 
  -8   4   9      190.95      195.13     58.97 o 
  -7   4   9        0.37      -12.35     42.19 o 
  -6   4   9     2277.01     2676.03     97.57 o 
  -5   4   9        1.37       55.02     36.08 o 
  -4   4   9       65.31       91.33     27.69 o 
  -3   4   9      227.00      351.91     29.01 o 
  -2   4   9     1351.72     1244.28     43.03 o 
  -1   4   9       11.95       -9.23     16.66 o 
   0   4   9      713.63      682.35     43.15 o 
   1   4   9      525.88      465.79     22.29 o 
   2   4   9      136.37      121.72     13.82 o 
   3   4   9       22.09       43.70      8.97 o 
   4   4   9      711.49      664.75     41.59 o 
   5   4   9      450.13      490.49     21.64 o 
   6   4   9      203.08      223.78     25.77 o 
   7   4   9      771.37      693.88     39.55 o 
   8   4   9       38.30       35.48     25.53 o 
   9   4   9      151.78      180.99     32.96 o 
  10   4   9       26.55      -22.89     27.81 o 
  11   4   9      157.72      122.74     38.00 o 
  -8   5   9       99.19      130.89     51.42 o 
  -7   5   9       41.23      122.62     47.94 o 
  -6   5   9      535.68      614.29     52.62 o 
  -5   5   9      356.79      342.20     39.79 o 
  -4   5   9        2.96       -3.65     19.03 o 
  -3   5   9     1222.81     1289.11     48.18 o 
  -2   5   9     2178.76     1955.78     54.06 o 
  -1   5   9      318.00      306.05     22.35 o 
   0   5   9       52.33       19.90     13.08 o 
   1   5   9       24.85       36.17     12.98 o 
   2   5   9     1900.80     1924.59     41.41 o 
   3   5   9     5995.05     5749.79    145.27 o 
   4   5   9     4805.81     4645.06     81.45 o 
   5   5   9      231.63      275.92     26.25 o 
   6   5   9      475.10      491.79     32.84 o 
   7   5   9      497.51      479.09     32.72 o 
   8   5   9     1057.04     1139.64     50.82 o 
   9   5   9        1.15       -7.67     29.49 o 
  10   5   9       12.13       -9.23     29.13 o 
  11   5   9       70.62       63.17     37.88 o 
  12   5   9       27.22       42.19     36.44 o 
  -8   6   9      113.76       60.53     54.18 o 
  -7   6   9        0.52      -29.25     43.99 o 
  -6   6   9      149.21      193.22     44.47 o 
  -5   6   9      186.64      169.48     38.00 o 
  -4   6   9      311.08      403.93     39.67 o 
  -3   6   9     1394.41     1376.41     35.89 o 
  -2   6   9       29.51       25.87     16.96 o 
  -1   6   9       48.79       23.33     26.85 o 
   0   6   9     1423.09     1522.82     38.61 o 
   1   6   9      309.10      265.57     29.19 o 
   2   6   9      931.51      964.34     31.26 o 
   3   6   9     1007.55     1032.80     61.49 o 
   4   6   9       12.50       20.72     15.15 o 
   5   6   9        6.72       16.88     14.57 o 
   6   6   9     1437.08     1512.53     53.82 o 
   7   6   9      523.15      577.25     37.64 o 
   8   6   9        5.50       32.48     28.89 o 
   9   6   9        3.78       -9.11     28.77 o 
  10   6   9      290.66      286.83     37.16 o 
  11   6   9      298.41      280.12     43.87 o 
  12   6   9        1.35       -3.96     35.60 o 
  -8   7   9       12.34       22.29     54.06 o 
  -7   7   9        2.80       14.98     46.27 o 
  -6   7   9      348.08      321.71     48.18 o 
  -5   7   9        9.31       -1.20     33.68 o 
  -4   7   9        6.72        0.36     28.17 o 
  -3   7   9      121.99      150.91     27.21 o 
  -2   7   9      385.12      347.57     36.58 o 
  -1   7   9      554.41      586.41     90.91 o 
   0   7   9     2235.32     2265.17     49.29 o 
   1   7   9      448.59      387.01     39.73 o 
   2   7   9      131.72      109.74     18.02 o 
   3   7   9     1394.03     1477.76     39.82 o 
   4   7   9     2107.11     1769.61     43.96 o 
   5   7   9     1512.44     1505.50     86.48 o 
   6   7   9      115.17       98.41     26.37 o 
   7   7   9      534.73      516.36     37.40 o 
   8   7   9       13.07      -16.66     27.21 o 
   9   7   9      342.19      292.70     35.84 o 
  10   7   9        0.52       -8.75     35.36 o 
  11   7   9        1.94        6.71     36.32 o 
  -7   8   9        7.62        3.72     46.99 o 
  -6   8   9       63.04       96.61     42.91 o 
  -5   8   9       94.03      131.13     37.88 o 
  -4   8   9      357.43      341.97     37.16 o 
  -3   8   9      680.05      670.03     57.17 o 
  -2   8   9     1405.49     1129.93     66.28 o 
  -1   8   9        4.07        7.36     18.16 o 
   0   8   9       51.80       53.75     24.39 o 
   1   8   9      450.46      419.02     24.37 o 
   2   8   9      146.43      133.58     29.61 o 
   3   8   9       16.55       27.50     30.50 o 
   4   8   9      592.92      527.34     28.32 o 
   5   8   9      489.60      534.89     29.31 o 
   6   8   9       72.38       90.52     22.72 o 
   7   8   9      130.74      157.02     30.56 o 
   8   8   9       47.86       36.08     30.09 o 
   9   8   9      961.36      904.83     54.54 o 
  10   8   9       44.04       41.35     33.08 o 
  11   8   9        0.35      -33.56     39.19 o 
  -3   9   9      137.21      156.06     43.39 o 
  -2   9   9      257.16      173.32     42.31 o 
  -1   9   9       35.13       81.27     40.63 o 
   0   9   9       61.69       51.52     47.82 o 
   1   9   9     1121.17     1136.18     39.15 o 
   2   9   9      436.96      418.68     27.65 o 
   3   9   9      457.81      512.11     67.00 o 
   4   9   9      180.13      145.68     24.43 o 
   5   9   9       23.88       36.60     21.40 o 
   6   9   9       90.75      146.35     38.84 o 
   7   9   9       23.25       10.31     29.13 o 
   8   9   9       26.67       17.26     31.04 o 
   9   9   9       16.17       71.68     35.12 o 
  10   9   9       42.12        2.16     32.48 o 
  11   9   9       63.20       71.20     40.99 o 
  -5  10   9      271.66      318.59     65.20 o 
  -4  10   9        2.38       57.65     48.90 o 
  -3  10   9       49.28       33.44     41.83 o 
  -2  10   9      156.44      173.20     46.63 o 
  -1  10   9      120.85      140.36     45.43 o 
   0  10   9        0.36       16.21     20.27 o 
   1  10   9       92.02       54.20     33.38 o 
   2  10   9       66.57       37.69     25.65 o 
   3  10   9       42.32       33.98     21.52 o 
   4  10   9      113.94      114.50     23.78 o 
   5  10   9      116.36      154.96     25.56 o 
   6  10   9       22.82       61.56     23.20 o 
   7  10   9      288.57      365.46     42.07 o 
   8  10   9       72.56      119.86     38.00 o 
   9  10   9       11.50        1.68     35.00 o 
  10  10   9        8.00      -45.43     37.52 o 
  -5  11   9        4.38       55.38     56.33 o 
  -4  11   9       75.59       65.68     48.30 o 
  -3  11   9       10.16       -4.55     48.54 o 
  -2  11   9        4.85      -28.41     41.83 o 
  -1  11   9       19.37       28.41     43.87 o 
   0  11   9        0.65       -6.71     40.63 o 
   1  11   9       34.10       -0.60     20.77 o 
   2  11   9       88.59       83.90     25.08 o 
   3  11   9      366.89      372.34     50.16 o 
   4  11   9      179.41      201.46     26.39 o 
   5  11   9      251.68      293.39     30.98 o 
   6  11   9        4.30      -12.64     31.94 o 
   7  11   9        4.74       69.04     33.92 o 
   8  11   9      167.70      182.67     39.91 o 
   9  11   9       11.22       52.50     38.48 o 
  -4  12   9       46.00       74.07     55.98 o 
  -3  12   9      147.90      100.32     59.45 o 
  -2  12   9       30.83       83.30     51.30 o 
  -1  12   9      216.16      158.70     53.58 o 
   0  12   9       47.82       57.29     49.14 o 
   1  12   9        9.63       57.41     49.26 o 
   2  12   9        0.15        5.47     23.56 o 
   3  12   9      136.07      162.25     27.71 o 
   4  12   9       33.08       24.20     64.67 o 
   5  12   9      119.56      131.40     29.56 o 
   6  12   9       43.91       20.75     46.15 o 
   7  12   9       29.96      -27.81     33.08 o 
   8  12   9        0.28       12.11     35.24 o 
   9  12   9        2.71       30.92     43.03 o 
  -3  13   9      349.74      256.98     65.20 o 
  -2  13   9       49.52       37.16     57.17 o 
  -1  13   9      309.53      228.46     61.13 o 
   0  13   9       22.27       72.04     54.18 o 
   1  13   9       27.11       46.03     51.42 o 
   2  13   9       11.28       69.76     54.78 o 
   3  13   9       30.56       10.06     41.17 o 
   4  13   9       34.16       89.71     69.40 o 
   5  13   9        6.95      -23.71     29.61 o 
   6  13   9       16.42      -16.96     31.06 o 
   7  13   9        4.19       -2.64     42.07 o 
   8  13   9       75.64      116.03     47.47 o 
  -2  14   9       31.07       62.21     59.57 o 
  -1  14   9       19.06       40.99     61.13 o 
   0  14   9      141.95      149.47     60.65 o 
   1  14   9      128.68      123.34     58.85 o 
   2  14   9      272.64      382.84     69.52 o 
   3  14   9       19.26       64.25     55.50 o 
   4  14   9       40.89        2.56     63.05 o 
   5  14   9       38.35       29.88     31.31 o 
   6  14   9       13.85      -15.57     31.02 o 
   0  15   9        7.94      -66.52     60.65 o 
   1  15   9        4.45       30.21     62.57 o 
   2  15   9        0.95        2.76     64.25 o 
   3  15   9        0.77      -15.58     64.01 o 
   4  15   9        4.68       -2.96     32.61 o 
  -1 -13  10        4.26       12.23     48.06 o 
   0 -13  10        7.59       61.49     44.11 o 
   1 -13  10      193.76      284.91     49.98 o 
   2 -13  10       14.35       38.48     48.30 o 
   3 -13  10       51.91       56.45     51.18 o 
  -3 -12  10        4.28      -72.46     48.30 o 
  -2 -12  10      117.63       85.46     42.43 o 
  -1 -12  10      110.22      107.38     33.73 o 
   0 -12  10        0.32      -63.29     42.19 o 
   1 -12  10        4.04       -6.71     41.59 o 
   2 -12  10      112.83       47.35     45.79 o 
   3 -12  10      158.73      120.70     46.63 o 
   4 -12  10       14.37       39.19     43.87 o 
   5 -12  10       33.04       91.33     55.02 o 
  -4 -11  10        0.11      -63.83     42.55 o 
  -3 -11  10       28.19       39.79     43.15 o 
  -2 -11  10       28.40       25.17     37.16 o 
  -1 -11  10       81.69       79.52     33.32 o 
   0 -11  10      106.65      112.70     29.03 o 
   1 -11  10      139.97      121.78     41.35 o 
   2 -11  10        7.11       45.19     42.79 o 
   3 -11  10        2.03       78.15     41.83 o 
   4 -11  10        0.03      -25.89     43.99 o 
   5 -11  10        2.84      -26.01     47.23 o 
   6 -11  10       20.38        8.39     46.99 o 
   7 -11  10       36.11       22.77     45.07 o 
  -5 -10  10       72.33       61.85     43.63 o 
  -4 -10  10       44.61       74.67     44.59 o 
  -3 -10  10      122.20       82.46     46.27 o 
  -2 -10  10       30.07       77.15     29.78 o 
  -1 -10  10        2.28        4.84     29.55 o 
   0 -10  10        5.16      -35.46     23.64 o 
   1 -10  10      384.80      401.31     30.93 o 
   2 -10  10       18.92       34.64     36.32 o 
   3 -10  10       76.41       -5.63     37.64 o 
   4 -10  10       36.54       73.71     42.55 o 
   5 -10  10       33.37       85.22     44.71 o 
   6 -10  10       88.52       78.39     48.42 o 
   7 -10  10       40.88      -36.80     40.27 o 
   8 -10  10       28.04       45.55     49.02 o 
  -6  -9  10       17.93      -12.11     42.79 o 
  -5  -9  10       28.11      -40.87     41.59 o 
  -4  -9  10       63.44       55.26     42.07 o 
  -3  -9  10       59.08       58.49     39.91 o 
  -2  -9  10        2.34       -9.10     26.29 o 
  -1  -9  10      196.98      188.20     37.52 o 
   0  -9  10       81.86       84.18     25.23 o 
   1  -9  10       43.29       49.50     24.57 o 
   2  -9  10      150.12      256.98     40.75 o 
   3  -9  10      326.45      386.91     45.19 o 
   4  -9  10       17.39      102.72     40.63 o 
   5  -9  10        4.79      -37.88     35.72 o 
   6  -9  10       46.35       37.40     37.28 o 
   7  -9  10        3.15      -10.91     40.99 o 
   8  -9  10       10.03      -25.41     45.07 o 
   9  -9  10        1.31      -27.69     42.43 o 
  -7  -8  10      188.37      182.79     53.94 o 
  -6  -8  10      169.94      190.34     48.66 o 
  -5  -8  10      111.64      118.06     43.63 o 
  -4  -8  10      222.45      232.53     45.07 o 
  -3  -8  10      407.67      409.69     48.78 o 
  -2  -8  10      315.65      307.09     41.47 o 
  -1  -8  10      191.32      185.91     26.45 o 
   0  -8  10        3.00        5.57     22.02 o 
   1  -8  10      177.64      224.05     25.35 o 
   2  -8  10       30.76       31.49     20.54 o 
   3  -8  10       46.45       -7.07     35.48 o 
   4  -8  10       35.12       56.22     39.43 o 
   5  -8  10       57.28       76.59     34.64 o 
   6  -8  10      133.16       75.99     39.31 o 
   7  -8  10       39.83       42.55     40.75 o 
   8  -8  10       84.68       21.10     46.15 o 
   9  -8  10       27.26       45.43     44.95 o 
  -7  -7  10        4.65       34.16     46.15 o 
  -6  -7  10      119.17      125.38     45.91 o 
  -5  -7  10       39.76       32.36     38.12 o 
  -4  -7  10       99.98       60.41     37.76 o 
  -3  -7  10      149.90      195.73     39.43 o 
  -2  -7  10      882.31      964.17     55.14 o 
  -1  -7  10       51.61       63.02     23.52 o 
   0  -7  10     1044.21      958.25     38.47 o 
   1  -7  10      105.03       89.07     20.77 o 
   2  -7  10     4473.08     4544.17     80.70 o 
   3  -7  10      101.04      172.50     28.89 o 
   4  -7  10       93.05      111.35     36.44 o 
   5  -7  10       54.08       66.28     33.92 o 
   6  -7  10      823.33     1099.37     65.08 o 
   7  -7  10       69.57       80.07     38.00 o 
   8  -7  10       11.04      -32.60     37.64 o 
   9  -7  10        3.83      -20.14     41.71 o 
  10  -7  10        0.12       -2.52     49.26 o 
  -7  -6  10        0.06       20.02     43.75 o 
  -6  -6  10      116.66       94.21     46.51 o 
  -5  -6  10       59.77       18.82     40.39 o 
  -4  -6  10      459.23      542.73     47.82 o 
  -3  -6  10       39.42       49.26     33.32 o 
  -2  -6  10        3.68        0.96     29.49 o 
  -1  -6  10      200.35      170.81     24.40 o 
   0  -6  10      242.69      280.34     25.22 o 
   1  -6  10      298.32      304.02     47.76 o 
   2  -6  10       24.62       21.32     17.88 o 
   3  -6  10        1.27      -16.19     17.15 o 
   4  -6  10        3.11       28.59     25.71 o 
   5  -6  10      189.55      131.49     34.16 o 
   6  -6  10      393.28      533.86     47.11 o 
   7  -6  10      243.88      142.04     41.23 o 
   8  -6  10      126.01      118.66     43.27 o 
   9  -6  10       61.10       45.31     44.11 o 
  10  -6  10       91.03       65.92     44.47 o 
  -8  -5  10        8.40      -21.10     43.51 o 
  -7  -5  10       84.94       41.83     43.75 o 
  -6  -5  10        1.37       59.45     42.31 o 
  -5  -5  10      220.72      257.10     42.07 o 
  -4  -5  10      666.65      706.82     49.62 o 
  -3  -5  10       37.96       96.97     33.80 o 
  -2  -5  10       54.87      116.03     32.84 o 
  -1  -5  10      709.07      636.57     30.97 o 
   0  -5  10     4205.91     4578.09     81.93 o 
   1  -5  10       96.88       39.30     18.47 o 
   2  -5  10        3.22       23.39     17.54 o 
   3  -5  10     1396.25     1399.13     39.16 o 
   4  -5  10      771.55      805.36     30.62 o 
   5  -5  10     1293.78     1132.40     34.81 o 
   6  -5  10        5.61       22.29     29.73 o 
   7  -5  10      433.03      568.38     50.58 o 
   8  -5  10      132.07      151.15     39.43 o 
   9  -5  10      182.21      219.11     44.35 o 
  10  -5  10       23.70       13.54     44.59 o 
  11  -5  10        1.02       20.74     45.07 o 
  -8  -4  10       18.92      -10.79     49.14 o 
  -7  -4  10        0.75      -48.30     41.35 o 
  -6  -4  10       24.94      -16.42     33.44 o 
  -5  -4  10      300.41      262.62     41.95 o 
  -4  -4  10        3.42      -26.97     31.64 o 
  -3  -4  10     1726.19     1740.63     66.04 o 
  -2  -4  10        1.45       -4.32     25.89 o 
  -1  -4  10      165.94      167.42     39.91 o 
   0  -4  10     1157.49     1353.61     39.90 o 
   1  -4  10      114.22      157.36     19.79 o 
   2  -4  10       80.22       37.33     15.44 o 
   3  -4  10      216.11      208.36     18.78 o 
   4  -4  10      582.43      505.87     24.54 o 
   5  -4  10       29.70       15.83     15.30 o 
   6  -4  10        0.46      -32.48     27.57 o 
   7  -4  10      122.50       65.68     31.16 o 
   8  -4  10      686.53      609.38     49.38 o 
   9  -4  10      184.52      270.65     43.63 o 
  10  -4  10       36.93       10.43     43.39 o 
  11  -4  10        9.50      -14.50     42.07 o 
  -8  -3  10       90.03      112.31     50.34 o 
  -7  -3  10       33.17       32.48     46.51 o 
  -6  -3  10      209.98      182.07     39.91 o 
  -5  -3  10      321.07      259.62     40.99 o 
  -4  -3  10      826.95      790.97     54.30 o 
  -3  -3  10      124.42      100.56     30.68 o 
  -2  -3  10      932.72      929.65     49.74 o 
  -1  -3  10      352.66      364.91     29.07 o 
   0  -3  10     1008.45     1115.73     35.39 o 
   1  -3  10       42.88       50.39     15.57 o 
   2  -3  10      833.41      613.87     30.38 o 
   3  -3  10     2099.88     2554.51     48.79 o 
   4  -3  10      250.01      321.28     19.40 o 
   5  -3  10      423.10      410.40     37.88 o 
   6  -3  10      838.42      877.60     35.30 o 
   7  -3  10       48.25       72.16     31.16 o 
   8  -3  10      162.03      164.45     38.96 o 
   9  -3  10       39.27       -7.31     33.32 o 
  10  -3  10      350.78      536.50     55.62 o 
  11  -3  10       13.93       -5.63     40.27 o 
  -8  -2  10       58.95       95.77     48.90 o 
  -7  -2  10       13.49      -38.24     37.04 o 
  -6  -2  10       17.60      -44.83     34.28 o 
  -5  -2  10       73.18       53.58     33.32 o 
  -4  -2  10     1187.95     1187.47     57.17 o 
  -3  -2  10       52.01       51.78     28.65 o 
  -2  -2  10        3.98       15.22     25.05 o 
  -1  -2  10      307.89      251.47     29.49 o 
   0  -2  10       44.91       58.84     16.25 o 
   1  -2  10     1762.82     1579.15     46.21 o 
   2  -2  10      659.71      582.91     25.05 o 
   3  -2  10      114.69      154.48     16.41 o 
   4  -2  10      801.74      574.06     78.27 o 
   5  -2  10       77.07      133.33     16.70 o 
   6  -2  10      778.92      804.39     48.06 o 
   7  -2  10      289.97      233.29     19.49 o 
   8  -2  10       19.51       61.13     30.92 o 
   9  -2  10       13.24       22.29     35.48 o 
  10  -2  10        0.69      -31.76     32.84 o 
  11  -2  10      183.07       88.46     45.07 o 
  12  -2  10       32.00       88.82     45.31 o 
  -8  -1  10       36.83       39.19     45.91 o 
  -7  -1  10       37.31       32.36     41.59 o 
  -6  -1  10      277.94      340.65     43.75 o 
  -5  -1  10      349.91      360.18     40.87 o 
  -4  -1  10       18.47       29.85     29.25 o 
  -3  -1  10       10.23        6.35     26.25 o 
  -1  -1  10      776.91      728.04     38.24 o 
   0  -1  10        2.26       15.34     18.94 o 
   1  -1  10      374.11      322.36     23.73 o 
   2  -1  10       33.50       25.92     13.30 o 
   3  -1  10      132.80      117.71     15.05 o 
   4  -1  10      180.56      123.06     14.66 o 
   5  -1  10     1004.52     1233.77     36.32 o 
   6  -1  10       71.76      131.52     17.33 o 
   7  -1  10      613.26      640.97     58.55 o 
   8  -1  10       58.38       44.42     18.24 o 
   9  -1  10      145.20      182.07     35.96 o 
  10  -1  10      146.36       73.59     39.67 o 
  11  -1  10       13.89      -20.14     36.56 o 
  12  -1  10       54.95      -13.42     45.55 o 
  -7   0  10       32.32       33.08     41.83 o 
  -6   0  10       38.60       97.21     38.96 o 
  -5   0  10      594.07      639.70     48.66 o 
  -4   0  10       16.28       -2.64     28.17 o 
  -3   0  10      388.61      338.01     35.84 o 
  -2   0  10      872.40      777.90     40.99 o 
  -1   0  10     7006.55     7115.94    142.16 o 
   0   0  10      255.58      240.72     16.99 o 
   1   0  10      291.26      300.88     18.99 o 
   2   0  10     5477.86     5503.84     81.90 o 
   3   0  10     1566.78     1639.76     35.83 o 
   4   0  10     1082.98      983.88     28.10 o 
   5   0  10       33.53       64.69     13.59 o 
   6   0  10      175.08      252.84     19.63 o 
   7   0  10      109.95       57.22     18.28 o 
   8   0  10      174.50      249.85     21.04 o 
   9   0  10      129.36       58.25     30.80 o 
  10   0  10       67.38       69.40     36.92 o 
  11   0  10        7.12        1.44     40.03 o 
  12   0  10       11.22      -30.80     42.67 o 
  -8   1  10      151.12      255.90     72.16 o 
  -6   1  10       47.18      129.93     39.07 o 
  -5   1  10       33.02       44.83     30.09 o 
  -4   1  10     2442.42     2388.48     78.87 o 
  -3   1  10       60.27       63.65     25.29 o 
  -2   1  10      683.55      568.74     35.60 o 
  -1   1  10       47.97       70.24     19.78 o 
   0   1  10     1319.56     1228.94     42.67 o 
   1   1  10      176.58      160.26     11.09 o 
   2   1  10      720.91      666.66     16.41 o 
   3   1  10     1425.25     1460.85     33.44 o 
   4   1  10       10.38        9.61     12.18 o 
   5   1  10       18.25       30.74     13.51 o 
   6   1  10        1.90       -3.17     13.68 o 
   7   1  10      850.49      807.19     36.68 o 
   8   1  10      688.92      802.91     36.98 o 
   9   1  10      226.96      167.98     23.05 o 
  10   1  10      104.26      111.59     37.88 o 
  11   1  10       65.00       93.25     36.56 o 
  12   1  10       90.31       28.77     43.27 o 
  -8   2  10        9.90       55.02     57.65 o 
  -6   2  10      347.90      362.34     44.47 o 
  -5   2  10       35.96      131.37     36.20 o 
  -4   2  10     1256.70     1201.13     55.14 o 
  -3   2  10      201.87      205.92     27.93 o 
  -2   2  10      506.81      513.49     34.52 o 
  -1   2  10       11.63       22.53     18.10 o 
   0   2  10     2494.70     2673.99     65.80 o 
   1   2  10     1874.87     1809.95     32.68 o 
   2   2  10     5862.64     6265.79     98.93 o 
   3   2  10       45.77       94.86      9.63 o 
   4   2  10      830.58      789.81     35.54 o 
   5   2  10     1762.21     1718.48     85.16 o 
   6   2  10     1322.51     1237.10     33.09 o 
   7   2  10      725.50      674.07     29.35 o 
   8   2  10      116.54      129.27     19.91 o 
   9   2  10       24.21       58.42     21.32 o 
  10   2  10      166.79      134.72     24.13 o 
  -8   3  10        0.86      -11.63     54.78 o 
  -7   3  10       81.64       74.07     49.98 o 
  -5   3  10      162.70      123.82     35.48 o 
  -4   3  10      183.99      232.29     31.76 o 
  -3   3  10      180.45      157.38     25.05 o 
  -2   3  10      401.26      388.11     28.41 o 
  -1   3  10      550.41      569.70     32.12 o 
   0   3  10       50.11       46.03     19.84 o 
   1   3  10     1449.38     1371.81     32.79 o 
   2   3  10       13.76       14.55      9.42 o 
   3   3  10       81.26       64.28     10.16 o 
   4   3  10      374.90      372.87     18.75 o 
   5   3  10     1394.55     1476.92     34.75 o 
   6   3  10      500.55      528.21     23.44 o 
   7   3  10      418.66      393.62     26.67 o 
   8   3  10        5.87       28.65     26.73 o 
   9   3  10      146.48      180.03     30.32 o 
  10   3  10      152.95      137.00     31.04 o 
  -8   4  10        5.17       -1.08     53.82 o 
  -7   4  10       58.83      125.14     47.94 o 
  -6   4  10       57.40       55.14     43.27 o 
  -4   4  10        9.64       15.34     27.21 o 
  -3   4  10      100.95      122.62     24.21 o 
  -2   4  10        3.29      -26.61     17.74 o 
  -1   4  10      422.43      386.79     27.93 o 
   0   4  10      358.72      380.98     23.13 o 
   1   4  10     2189.59     2083.45     43.04 o 
   2   4  10      950.68     1049.43     38.60 o 
   3   4  10      149.96      149.28     11.38 o 
   4   4  10      594.80      427.04     37.22 o 
   5   4  10     1189.88     1105.00     43.99 o 
   6   4  10      928.71      936.12     42.55 o 
   7   4  10      149.43      177.28     29.01 o 
   8   4  10      179.36      201.73     30.21 o 
   9   4  10       10.47       10.07     29.73 o 
  10   4  10       14.09      -34.52     32.84 o 
  11   4  10       72.17       67.36     38.48 o 
  -8   5  10       14.22       -3.24     52.50 o 
  -7   5  10       87.46       78.87     48.30 o 
  -6   5  10        6.20      -13.06     39.19 o 
  -5   5  10       19.43       -2.16     37.88 o 
  -4   5  10      302.11      461.26     40.27 o 
  -3   5  10       10.66       22.29     24.09 o 
  -2   5  10      174.22      188.42     25.05 o 
  -1   5  10      111.52      157.65     18.40 o 
   0   5  10     1115.48      998.11     30.97 o 
   1   5  10       80.32       91.66     15.75 o 
   2   5  10        0.22       -9.12     12.61 o 
   3   5  10      359.64      455.79     22.89 o 
   4   5  10      279.70      332.06     44.95 o 
   5   5  10       57.14       52.74     21.58 o 
   6   5  10        9.91      -10.79     22.41 o 
   7   5  10      468.94      481.48     37.64 o 
   8   5  10      627.84      633.95     40.75 o 
   9   5  10        3.42      -30.21     28.05 o 
  10   5  10       52.15      118.18     37.76 o 
  11   5  10       50.14       40.27     38.84 o 
  12   5  10        1.28        8.27     42.07 o 
  -7   6  10       72.77      125.73     53.46 o 
  -6   6  10       55.10       98.53     44.71 o 
  -5   6  10      175.98      217.07     39.43 o 
  -4   6  10      141.25      102.84     34.16 o 
  -3   6  10     1131.76     1278.24     67.72 o 
  -2   6  10        1.22        9.71     20.38 o 
  -1   6  10      262.29      202.99     19.90 o 
   0   6  10        6.44       -4.67     14.12 o 
   1   6  10      864.04      792.98     33.32 o 
   2   6  10      102.31       98.01     17.12 o 
   3   6  10      372.74      330.74     21.99 o 
   4   6  10        2.15       -7.73     15.15 o 
   5   6  10       28.12       14.55     16.32 o 
   6   6  10       23.89      -23.49     23.61 o 
   7   6  10        6.47       31.64     23.85 o 
   8   6  10        5.90       -5.03     24.69 o 
   9   6  10       21.03       54.30     29.73 o 
  10   6  10       29.86       21.81     33.08 o 
  11   6  10       63.39       41.95     36.44 o 
  -7   7  10       64.41       15.22     50.70 o 
  -6   7  10        7.23      -15.70     38.00 o 
  -5   7  10      111.58      126.57     40.03 o 
  -4   7  10        5.68       -1.20     30.21 o 
  -3   7  10      208.08      257.58     31.88 o 
  -2   7  10      490.78      570.98     74.01 o 
  -1   7  10      736.68      513.16     55.08 o 
   0   7  10      285.40      345.97     23.48 o 
   1   7  10     1629.11     1555.34     41.30 o 
   2   7  10      139.11      122.64     18.97 o 
   3   7  10      586.44      611.48     29.10 o 
   4   7  10      498.22      556.90     35.90 o 
   5   7  10      693.17      632.54     65.38 o 
   6   7  10      292.32      299.05     31.52 o 
   7   7  10      639.55      647.97     43.75 o 
   8   7  10        6.15       54.18     29.49 o 
   9   7  10       32.18       19.30     32.12 o 
  10   7  10        3.96       -6.71     36.56 o 
  11   7  10      109.59      128.73     43.27 o 
  -7   8  10      197.97      221.86     56.22 o 
  -6   8  10       33.45       20.62     39.43 o 
  -3   8  10        6.14        1.44     37.28 o 
  -2   8  10     1014.36      859.89     61.25 o 
  -1   8  10     1303.58     1126.12     38.19 o 
   0   8  10      229.29      271.67     22.77 o 
   1   8  10       14.13       23.92     18.68 o 
   2   8  10      505.12      458.34     47.53 o 
   3   8  10       39.41       43.39     19.27 o 
   4   8  10      953.32      927.95     37.63 o 
   5   8  10       83.81      142.12     20.85 o 
   6   8  10        5.02       21.43     26.25 o 
   7   8  10       98.73      117.58     30.56 o 
   8   8  10       10.28       -2.76     27.57 o 
   9   8  10       70.92      149.71     36.68 o 
  10   8  10       73.18       57.77     39.67 o 
  11   8  10       48.72       75.63     37.40 o 
  -4   9  10      389.07      262.50     57.29 o 
  -3   9  10       47.93       -9.59     38.00 o 
  -2   9  10       27.28       10.43     39.91 o 
  -1   9  10      339.02      241.16     45.43 o 
   0   9  10       22.28       47.16     43.39 o 
   1   9  10      619.09      662.24     33.76 o 
   2   9  10      223.86      229.48     30.62 o 
   3   9  10     1535.23     1689.81     94.93 o 
   4   9  10     2403.59     2443.08    115.43 o 
   5   9  10      435.12      408.36     28.33 o 
   6   9  10      463.40      489.65     30.64 o 
   7   9  10      885.32      846.34     51.06 o 
   8   9  10      944.26      796.36     52.26 o 
   9   9  10        1.04       25.65     32.96 o 
  10   9  10       77.31       86.66     38.48 o 
  -5  10  10      363.01      355.39     69.76 o 
  -4  10  10      135.69       78.99     49.74 o 
  -3  10  10       99.96      143.71     47.94 o 
  -2  10  10      223.91      200.65     52.38 o 
  -1  10  10      438.38      408.97     55.02 o 
   0  10  10       54.39       43.80     25.11 o 
   1  10  10      596.82      585.35     34.76 o 
   2  10  10        3.28       -8.33     21.99 o 
   3  10  10       71.60       84.65     25.34 o 
   4  10  10       28.29       25.44     21.15 o 
   5  10  10      295.21      226.96     28.56 o 
   6  10  10        5.76        5.95     24.82 o 
   7  10  10      119.32      158.82     35.72 o 
   8  10  10      184.77      253.99     42.19 o 
   9  10  10       18.47       24.33     35.60 o 
  10  10  10        4.60      -32.72     36.44 o 
  -5  11  10      137.10       77.91     57.77 o 
  -4  11  10        1.91      -74.43     49.62 o 
  -3  11  10        9.83       53.70     49.26 o 
  -2  11  10       27.62       99.84     49.62 o 
  -1  11  10      192.83      171.16     50.22 o 
   0  11  10        0.49       53.46     43.27 o 
   1  11  10      356.20      376.42     30.45 o 
   2  11  10       57.97       77.90     29.49 o 
   3  11  10       76.06       62.91     26.99 o 
   4  11  10       86.14      123.50     26.23 o 
   5  11  10       50.66       53.30     25.22 o 
   6  11  10      268.92      266.06     31.61 o 
   7  11  10       75.57       31.16     37.52 o 
   8  11  10      197.29      117.10     38.84 o 
   9  11  10        5.23        5.63     33.08 o 
  -4  12  10        4.30       75.75     60.53 o 
  -3  12  10       11.41      -40.87     50.82 o 
  -2  12  10      166.24      241.04     62.33 o 
  -1  12  10       33.09       54.42     49.62 o 
   0  12  10       37.50       65.44     49.02 o 
   1  12  10        2.00      -10.19     50.46 o 
   2  12  10      333.12      274.89     31.52 o 
   3  12  10      113.60       76.83     26.88 o 
   4  12  10       24.40       34.48     27.81 o 
   5  12  10        1.46        3.42     25.88 o 
   6  12  10      150.74      232.13     33.75 o 
   7  12  10       51.33       47.70     40.27 o 
   8  12  10       13.01       12.83     38.36 o 
  -3  13  10       50.33       70.96     63.17 o 
  -2  13  10       22.29       71.80     55.38 o 
  -1  13  10       68.71       47.47     54.30 o 
   0  13  10        9.73       67.24     54.78 o 
   1  13  10       43.90       45.19     54.66 o 
   2  13  10        3.98      -30.09     55.86 o 
   3  13  10        6.01       10.06     29.55 o 
   4  13  10        0.86       11.57     28.20 o 
   5  13  10       11.58      -21.15     33.56 o 
   6  13  10        0.26       -1.35     32.28 o 
   7  13  10       24.39       35.39     33.81 o 
  -1  14  10       12.48       30.44     61.37 o 
   0  14  10        1.03       38.72     58.01 o 
   1  14  10       22.48       16.06     56.81 o 
   2  14  10       29.07       72.76     61.25 o 
   3  14  10       23.27        6.59     60.53 o 
   4  14  10        1.94      -10.70     31.75 o 
   5  14  10        1.17       20.28     32.01 o 
   6  14  10      145.40      194.69     39.73 o 
   2  15  10       39.89       51.78     63.53 o 
   3  15  10        0.47      -39.19     57.29 o 
  -2 -12  11       22.29       52.26     44.71 o 
  -1 -12  11       25.75       12.85     33.05 o 
   0 -12  11       29.23      -11.51     42.67 o 
   1 -12  11       77.38       88.46     45.19 o 
   2 -12  11      108.65      174.76     51.78 o 
   3 -12  11        5.63       40.15     48.06 o 
   4 -12  11        9.51        8.15     50.22 o 
  -3 -11  11       24.92      -40.63     48.18 o 
  -2 -11  11       15.88       66.40     42.91 o 
  -1 -11  11       47.18       42.46     28.49 o 
   0 -11  11      162.92      153.16     32.36 o 
   1 -11  11        1.43       -0.24     39.67 o 
   2 -11  11       67.71        3.84     41.83 o 
   3 -11  11        1.30        5.39     40.75 o 
   4 -11  11       12.32      -58.25     45.43 o 
   5 -11  11       12.52      -43.63     45.07 o 
   6 -11  11        0.29        5.63     52.98 o 
  -4 -10  11        0.60       -3.36     41.47 o 
  -3 -10  11      142.08       70.96     43.03 o 
  -2 -10  11       59.13       64.13     41.95 o 
  -1 -10  11       67.55       55.14     37.40 o 
   0 -10  11       35.08       24.91     27.81 o 
   1 -10  11      828.01      751.41     38.37 o 
   2 -10  11       81.38       89.66     41.35 o 
   3 -10  11        7.66       22.17     42.67 o 
   4 -10  11       92.05       92.05     47.59 o 
   5 -10  11       29.38       53.46     43.63 o 
   6 -10  11       63.57       95.05     48.54 o 
   7 -10  11        0.09       39.43     51.78 o 
  -5  -9  11        6.93       10.43     45.79 o 
  -4  -9  11      106.30      137.72     44.59 o 
  -3  -9  11        0.79       17.50     38.36 o 
  -2  -9  11       89.94       85.34     38.84 o 
  -1  -9  11        0.50       24.86     40.99 o 
   0  -9  11        0.01       26.81     25.19 o 
   1  -9  11        1.19        9.83     23.72 o 
   2  -9  11      154.17      183.03     40.51 o 
   3  -9  11       33.16       93.37     39.55 o 
   4  -9  11       15.64        6.59     38.84 o 
   5  -9  11        6.27       28.89     40.03 o 
   6  -9  11       18.54       29.61     40.51 o 
   7  -9  11       16.55       -6.83     42.55 o 
   8  -9  11       21.86        9.23     46.99 o 
  -6  -8  11       25.10      -55.86     44.23 o 
  -5  -8  11       13.69       27.81     43.03 o 
  -4  -8  11      169.13      212.63     47.11 o 
  -3  -8  11      169.00      120.94     40.51 o 
  -2  -8  11      247.59      309.96     41.95 o 
  -1  -8  11       27.56       22.75     26.05 o 
   0  -8  11      430.92      376.65     30.71 o 
   1  -8  11       88.13      149.75     58.79 o 
   2  -8  11        6.84      -10.06     21.74 o 
   3  -8  11      127.07      111.23     36.92 o 
   4  -8  11       96.37      124.90     42.91 o 
   5  -8  11       23.15       55.02     39.91 o 
   6  -8  11       61.82      150.19     45.91 o 
   7  -8  11       28.25       17.98     45.19 o 
   8  -8  11       19.74       57.41     48.78 o 
   9  -8  11        4.44       41.47     45.07 o 
  -6  -7  11       69.00      101.40     46.27 o 
  -5  -7  11       36.21      141.08     43.03 o 
  -4  -7  11       85.42        2.40     38.12 o 
  -3  -7  11      246.73      307.68     43.51 o 
  -2  -7  11       89.25       69.04     38.24 o 
  -1  -7  11      207.68      255.39     28.37 o 
   0  -7  11      303.34      247.35     28.00 o 
   1  -7  11       50.01       23.33     20.98 o 
   2  -7  11     1705.12     1474.05     44.87 o 
   3  -7  11       16.05       48.77     21.84 o 
   4  -7  11        3.63       36.56     38.36 o 
   5  -7  11        4.05       35.12     39.43 o 
   6  -7  11      107.57      170.44     40.75 o 
   7  -7  11       28.71       11.03     42.19 o 
   8  -7  11       21.66        0.12     40.75 o 
   9  -7  11        0.26        2.16     46.63 o 
  10  -7  11        4.84        2.04     49.26 o 
  -7  -6  11       37.66       12.23     47.11 o 
  -6  -6  11      110.37       50.94     41.71 o 
  -5  -6  11      232.96      227.86     48.42 o 
  -4  -6  11      450.36      420.11     47.11 o 
  -3  -6  11      722.68      819.61     56.10 o 
  -2  -6  11      754.76      722.53     49.02 o 
  -1  -6  11      245.83      283.18     27.87 o 
   0  -6  11     1298.44     1350.29     45.46 o 
   1  -6  11     1040.58     1170.73     41.28 o 
   2  -6  11      232.59      322.95     48.36 o 
   3  -6  11       34.69       47.54     20.37 o 
   4  -6  11       35.55      104.02     21.65 o 
   5  -6  11       43.34       45.67     32.84 o 
   6  -6  11       56.24      133.65     38.36 o 
   7  -6  11       37.95       -2.16     39.55 o 
   8  -6  11      316.52      171.88     43.87 o 
   9  -6  11      194.38      187.70     46.87 o 
  10  -6  11        6.44       82.70     44.71 o 
  -7  -5  11        0.72      -26.85     44.23 o 
  -6  -5  11      312.27      317.03     52.26 o 
  -5  -5  11      800.17      773.11     56.45 o 
  -4  -5  11      120.43      102.36     39.79 o 
  -3  -5  11      118.00      123.22     34.28 o 
  -2  -5  11      482.34      545.49     44.35 o 
  -1  -5  11      577.47      491.87     29.90 o 
   0  -5  11     1778.74     1596.37     45.83 o 
   1  -5  11     3382.42     3391.44     67.60 o 
   2  -5  11        4.63       11.89     18.16 o 
   3  -5  11      269.38      230.84     21.77 o 
   4  -5  11      404.10      576.36     39.37 o 
   5  -5  11     2826.71     2604.07     54.36 o 
   6  -5  11        4.25       29.01     33.32 o 
   7  -5  11       78.58      112.67     38.12 o 
   8  -5  11       10.80       41.11     40.39 o 
   9  -5  11      135.58      155.82     43.87 o 
  10  -5  11        7.67       66.04     43.75 o 
  11  -5  11       20.01       52.50     50.46 o 
  -7  -4  11        3.34       64.73     46.99 o 
  -6  -4  11       80.18       44.59     39.19 o 
  -5  -4  11      549.23      601.35     51.18 o 
  -4  -4  11       31.14      -16.42     32.00 o 
  -3  -4  11      123.13       48.30     32.72 o 
  -2  -4  11      866.87     1027.45     56.45 o 
  -1  -4  11     1575.91     1494.77     43.69 o 
   0  -4  11      753.22      925.90     49.32 o 
   1  -4  11      247.01      300.21     23.51 o 
   2  -4  11      126.50      123.34     24.99 o 
   3  -4  11      229.34      245.20     32.78 o 
   4  -4  11      414.28      482.50     28.53 o 
   5  -4  11       85.88      151.00     18.84 o 
   6  -4  11        4.26      -27.93     29.13 o 
   7  -4  11      111.46      218.15     41.71 o 
   8  -4  11       15.92      -20.02     31.52 o 
   9  -4  11      365.48      385.59     51.18 o 
  10  -4  11       21.04       20.14     44.11 o 
  11  -4  11        0.34        4.67     47.35 o 
  -8  -3  11       70.75       68.32     52.26 o 
  -7  -3  11       43.27        2.16     49.86 o 
  -6  -3  11       72.71       61.97     44.35 o 
  -5  -3  11       14.90      -10.31     34.40 o 
  -4  -3  11        1.48      -21.69     31.88 o 
  -3  -3  11       44.32       42.43     29.61 o 
  -2  -3  11        8.20       15.82     28.77 o 
  -1  -3  11     2228.32     1895.25     66.04 o 
   0  -3  11       85.88      125.72     19.82 o 
   1  -3  11      220.40      231.70     54.90 o 
   2  -3  11       10.68        9.85     15.61 o 
   3  -3  11     2989.81     2761.70     70.72 o 
   4  -3  11      173.75      175.98     19.08 o 
   5  -3  11      118.07      153.58     20.86 o 
   6  -3  11      185.63      166.15     31.58 o 
   7  -3  11      187.21      344.00     43.03 o 
   8  -3  11      429.88      311.52     43.99 o 
   9  -3  11        0.08       -1.20     34.76 o 
  10  -3  11       53.71       60.17     37.76 o 
  11  -3  11       12.90       38.60     40.87 o 
  -8  -2  11        0.48      -14.50     50.82 o 
  -7  -2  11       52.36       70.48     43.87 o 
  -6  -2  11        7.65      -15.10     40.27 o 
  -5  -2  11       19.49       74.07     38.24 o 
  -4  -2  11       30.19       48.18     32.00 o 
  -3  -2  11      542.07      565.03     44.11 o 
  -2  -2  11        7.49        6.59     25.41 o 
  -1  -2  11       14.83       -2.88     24.09 o 
   0  -2  11       22.11        1.26     15.08 o 
   1  -2  11       19.21      -12.71     14.60 o 
   2  -2  11       17.04        5.14     15.16 o 
   3  -2  11      607.92      645.33     40.09 o 
   4  -2  11      342.83      388.28     22.33 o 
   5  -2  11      230.31      182.25     18.40 o 
   6  -2  11      900.10      898.80     32.13 o 
   7  -2  11      219.15      243.07     21.08 o 
   8  -2  11        0.40       13.90     34.28 o 
   9  -2  11        0.15       -4.20     36.32 o 
  10  -2  11       13.55       18.70     40.63 o 
  11  -2  11      109.15       80.19     46.39 o 
  -8  -1  11        3.18      -14.98     46.27 o 
  -7  -1  11        0.23       30.21     40.39 o 
  -6  -1  11       78.59       75.15     42.19 o 
  -5  -1  11      581.31      579.05     47.23 o 
  -4  -1  11      684.51      780.42     52.14 o 
  -3  -1  11      335.21      284.91     35.12 o 
  -2  -1  11        6.70       -1.20     25.05 o 
  -1  -1  11      795.67      731.04     40.51 o 
   0  -1  11      781.70      677.95     45.31 o 
   1  -1  11       43.99       67.59     18.94 o 
   2  -1  11      183.17      123.27     16.30 o 
   3  -1  11       25.66       24.45     14.86 o 
   4  -1  11       88.11       85.44     16.32 o 
   5  -1  11       20.07      -15.82     15.03 o 
   6  -1  11      849.84      811.37     30.25 o 
   7  -1  11       16.50        7.40     16.32 o 
   8  -1  11       51.21       58.43     18.45 o 
   9  -1  11       76.83       37.40     31.04 o 
  10  -1  11       28.22      -30.80     37.16 o 
  11  -1  11        4.65       10.91     41.83 o 
  12  -1  11       33.11       10.31     46.27 o 
  -7   0  11      189.12      199.57     44.95 o 
  -6   0  11        3.29      -22.41     39.43 o 
  -5   0  11      152.03      223.66     39.07 o 
  -4   0  11       89.65       96.25     34.04 o 
  -3   0  11      755.49      729.12     47.11 o 
  -2   0  11        4.15      -19.90     23.13 o 
  -1   0  11     2218.81     2213.24     64.25 o 
   0   0  11      357.65      402.26     29.25 o 
   1   0  11      653.41      694.23     27.20 o 
   2   0  11      417.73      365.70     20.14 o 
   3   0  11      146.68      191.67     16.76 o 
   4   0  11     1415.14     1190.55     33.53 o 
   5   0  11       23.20       24.58     15.19 o 
   6   0  11      211.10      277.93     22.29 o 
   7   0  11       36.17       40.62     23.43 o 
   8   0  11      240.94      329.01     48.48 o 
   9   0  11       36.16       57.17     34.76 o 
  10   0  11       54.04      124.90     40.39 o 
  11   0  11       30.21       62.81     42.43 o 
  12   0  11        4.43       80.19     46.75 o 
  -6   1  11      292.95      325.18     44.23 o 
  -5   1  11       15.15       -9.95     34.64 o 
  -4   1  11        7.23       -2.64     28.65 o 
  -3   1  11     1583.56     1547.05     60.89 o 
  -2   1  11     1453.55     1315.72     51.18 o 
  -1   1  11       13.88      -21.22     18.70 o 
   0   1  11      474.49      510.85     33.32 o 
   1   1  11     1890.62     1871.86     45.07 o 
   2   1  11     3106.90     2858.03     63.17 o 
   3   1  11      767.86      861.96     27.47 o 
   4   1  11       55.58       56.23     19.36 o 
   5   1  11      123.87       53.98     15.17 o 
   6   1  11       47.10       14.47     16.22 o 
   7   1  11        1.74       15.14     17.32 o 
   8   1  11      633.66      656.79     29.34 o 
   9   1  11        1.35        6.32     20.90 o 
  10   1  11      178.81      165.89     40.39 o 
  11   1  11      164.88      122.02     38.96 o 
  -8   2  11        0.88      -79.59     68.32 o 
  -6   2  11       59.02      114.83     41.35 o 
  -5   2  11       53.33       72.88     37.16 o 
  -4   2  11      231.85      269.81     35.60 o 
  -3   2  11      577.29      470.58     36.92 o 
  -2   2  11      627.56      685.25     39.91 o 
  -1   2  11        1.17      -13.54     19.30 o 
   0   2  11      397.85      456.84     21.65 o 
   1   2  11      464.46      521.72     21.84 o 
   2   2  11     5372.33     5461.01     77.35 o 
   3   2  11      178.45      160.45     22.59 o 
   4   2  11       16.18       14.28     13.47 o 
   5   2  11      603.92      605.06     26.37 o 
   6   2  11     2081.28     2254.94     76.95 o 
   7   2  11      259.29      154.88     19.74 o 
   8   2  11       77.73      102.02     27.99 o 
   9   2  11       84.87      110.31     22.78 o 
  10   2  11        8.56        8.87     28.53 o 
  -8   3  11        0.16      -20.74     61.85 o 
  -7   3  11        5.91       55.26     57.65 o 
  -5   3  11      436.33      424.19     46.63 o 
  -4   3  11      634.32      715.57     48.06 o 
  -3   3  11      108.41      125.73     28.29 o 
  -2   3  11       71.00       64.73     25.29 o 
  -1   3  11     2778.56     2722.30     70.36 o 
   0   3  11     1745.10     1621.56     38.43 o 
   1   3  11      553.09      481.34     23.72 o 
   2   3  11      485.85      524.02     17.94 o 
   3   3  11     1497.27     1408.10     26.85 o 
   4   3  11       16.38      -10.73     13.96 o 
   5   3  11      224.31      201.07     18.73 o 
   6   3  11      449.16      447.77     23.48 o 
   7   3  11       13.37        8.39     23.37 o 
   8   3  11       15.95        8.15     25.17 o 
   9   3  11      164.32      117.22     30.09 o 
  10   3  11       17.32       40.63     34.16 o 
  -8   4  11       17.31      -24.09     64.85 o 
  -7   4  11      112.43      192.74     57.65 o 
  -6   4  11       15.94       38.00     45.91 o 
  -4   4  11      141.52      141.92     34.16 o 
  -3   4  11      368.61      325.06     31.16 o 
  -2   4  11       22.89       34.40     22.89 o 
  -1   4  11      902.60     1058.38     42.79 o 
   0   4  11     2155.14     2426.63     49.37 o 
   1   4  11      655.24      730.89     36.32 o 
   2   4  11       36.31       56.52     22.41 o 
   3   4  11     1684.63     1852.90     31.69 o 
   4   4  11      791.38      808.58     28.47 o 
   5   4  11     1291.86     1246.20     48.66 o 
   6   4  11        4.47      -15.82     22.17 o 
   7   4  11      674.77      782.58     43.51 o 
   8   4  11       95.46      113.27     29.13 o 
   9   4  11       29.96       18.34     31.64 o 
  10   4  11      201.37      175.96     35.24 o 
  11   4  11       18.57       35.36     33.56 o 
  -7   5  11        0.69      -15.82     48.30 o 
  -6   5  11       19.11       -2.52     48.90 o 
  -5   5  11      149.98      133.65     43.15 o 
  -3   5  11     1856.82     2155.59     67.84 o 
  -2   5  11        4.45       22.53     23.61 o 
  -1   5  11      223.15      249.33     21.74 o 
   0   5  11        0.58        3.56     15.89 o 
   1   5  11     1223.85     1096.60     34.20 o 
   2   5  11       46.58       19.41     16.90 o 
   3   5  11      144.84      168.01     17.77 o 
   4   5  11      567.37      596.51     26.48 o 
   5   5  11        2.29      -27.93     20.98 o 
   6   5  11      175.36      178.23     27.81 o 
   7   5  11       96.65      121.06     28.65 o 
   8   5  11      120.71       80.55     31.88 o 
   9   5  11       43.93       -1.80     29.97 o 
  10   5  11        4.98       -5.99     30.44 o 
  11   5  11        6.04      -19.06     38.72 o 
  12   5  11        9.77       37.64     39.31 o 
  -7   6  11       18.29      -10.67     53.34 o 
  -6   6  11       37.71       43.51     48.78 o 
  -5   6  11       10.27       56.22     38.12 o 
  -4   6  11      539.50      519.48     45.07 o 
  -3   6  11      172.18      223.90     36.32 o 
  -2   6  11       41.44       39.79     23.13 o 
  -1   6  11      556.50      534.64     28.07 o 
   0   6  11      373.92      365.64     22.48 o 
   1   6  11       40.52       47.40     16.45 o 
   2   6  11        8.12       30.00     19.00 o 
   3   6  11      695.83      618.13     29.04 o 
   4   6  11       81.04       68.68     18.28 o 
   5   6  11       88.79      111.83     18.58 o 
   6   6  11      114.19      121.90     25.17 o 
   7   6  11       22.87      -36.86     24.57 o 
   8   6  11      155.89      201.25     35.84 o 
   9   6  11       78.61      147.43     36.80 o 
  10   6  11      389.08      404.41     43.63 o 
  11   6  11        8.21      -18.70     36.32 o 
  -7   7  11       27.95       76.11     51.18 o 
  -6   7  11        7.39       11.99     45.07 o 
  -5   7  11        5.18       -1.80     40.27 o 
  -4   7  11       84.79       52.86     35.60 o 
  -2   7  11      340.40      373.25     33.32 o 
  -1   7  11       19.91       33.89     18.08 o 
   0   7  11      386.90      426.48     26.52 o 
   1   7  11     1567.62     1560.94     99.66 o 
   2   7  11       21.14       24.41     18.98 o 
   3   7  11      110.62      147.66     21.35 o 
   4   7  11       21.15        2.83     18.54 o 
   5   7  11       45.93       50.23     19.73 o 
   6   7  11       58.31        8.87     26.49 o 
   7   7  11        7.94       -5.39     25.65 o 
   8   7  11       49.00       57.17     34.04 o 
   9   7  11        1.20       49.26     36.08 o 
  10   7  11        2.27      -23.85     37.28 o 
  11   7  11       27.76       28.65     38.84 o 
  -3   8  11       39.66       -1.08     41.71 o 
  -2   8  11      107.54      101.88     41.95 o 
  -1   8  11        9.73        6.87     20.18 o 
   0   8  11      188.39      221.85     23.99 o 
   1   8  11      415.30      350.93     30.32 o 
   2   8  11      465.02      439.72     26.87 o 
   3   8  11       54.92      133.93     27.21 o 
   4   8  11      293.04      284.68     25.94 o 
   5   8  11       32.94       30.50     20.74 o 
   6   8  11       38.75       37.62     22.85 o 
   7   8  11      156.06      175.12     34.64 o 
   8   8  11        0.10      -35.96     30.44 o 
   9   8  11        8.78       -9.23     33.68 o 
  10   8  11       45.16       53.34     37.64 o 
  11   8  11        9.53       55.98     40.75 o 
  -4   9  11       12.46       53.70     47.59 o 
  -3   9  11        1.17       -5.03     40.51 o 
  -2   9  11      438.94      486.40     58.49 o 
  -1   9  11      621.64      663.07     59.57 o 
   0   9  11       60.40       93.30     21.65 o 
   1   9  11      248.87      216.48     25.40 o 
   2   9  11      192.38      245.59     25.27 o 
   3   9  11      174.69      215.17     43.63 o 
   4   9  11     1272.05     1306.66     98.05 o 
   5   9  11       47.20       43.12     22.06 o 
   6   9  11       66.28       50.24     24.67 o 
   7   9  11        3.48       34.16     31.52 o 
   8   9  11      196.27      297.86     42.67 o 
   9   9  11       24.82       30.92     31.88 o 
  10   9  11       20.94       33.20     35.00 o 
  -5  10  11      111.15       59.81     56.57 o 
  -4  10  11      102.82        7.07     52.26 o 
  -3  10  11        9.43        6.11     43.63 o 
  -2  10  11      373.89      393.27     59.81 o 
  -1  10  11       16.17       32.96     42.91 o 
   0  10  11       11.57       53.22     41.95 o 
   1  10  11      242.44      290.45     27.12 o 
   2  10  11       41.55       49.80     24.34 o 
   3  10  11        0.82        9.47     22.14 o 
   4  10  11        4.49       -1.87     22.15 o 
   5  10  11        8.74        6.01     23.92 o 
   6  10  11        6.71        1.74     40.09 o 
   7  10  11       17.15      -13.30     33.44 o 
   8  10  11        0.55       57.89     34.76 o 
   9  10  11       14.78       36.68     40.27 o 
  10  10  11        1.77       23.49     35.96 o 
  -4  11  11      107.35       88.22     52.74 o 
  -3  11  11      133.60       75.87     53.10 o 
  -2  11  11      122.45      141.44     52.26 o 
  -1  11  11       41.91       18.70     44.47 o 
   0  11  11       61.25       46.03     46.03 o 
   1  11  11       35.10       18.59     24.58 o 
   2  11  11      259.18      307.68     35.36 o 
   3  11  11       59.54       82.07     27.96 o 
   4  11  11      303.22      278.97     29.81 o 
   5  11  11      251.71      315.91     32.83 o 
   6  11  11      269.94      277.79     32.53 o 
   7  11  11      223.46      233.25     43.27 o 
   8  11  11       94.40      104.88     38.24 o 
   9  11  11       19.09       17.38     38.72 o 
  -3  12  11      116.13       51.06     55.50 o 
  -2  12  11      111.35      103.32     54.30 o 
  -1  12  11       34.03      -23.49     51.42 o 
   0  12  11        8.75       -2.64     46.99 o 
   1  12  11        0.36       73.71     54.66 o 
   2  12  11       47.89       42.39     26.70 o 
   3  12  11        3.71       12.97     26.46 o 
   4  12  11        0.69      -37.55     26.46 o 
   5  12  11       31.15       65.09     30.50 o 
   6  12  11        8.82       25.82     29.65 o 
   7  12  11        2.31       11.52     31.01 o 
   8  12  11       22.35       19.06     36.80 o 
  -2  13  11        5.14       32.24     55.26 o 
  -1  13  11        1.15        5.51     54.06 o 
   0  13  11        1.12      107.28     56.22 o 
   1  13  11        5.82       15.58     51.78 o 
   2  13  11      131.94      168.53     61.61 o 
   3  13  11       25.78      -25.16     26.63 o 
   4  13  11        9.79       -9.26     50.64 o 
   5  13  11      155.93      125.95     42.07 o 
   6  13  11        3.91      -21.76     32.81 o 
   7  13  11       24.81       22.74     55.86 o 
   0  14  11       31.09       33.92     58.97 o 
   1  14  11        3.31      -20.86     58.25 o 
   2  14  11      100.25       50.58     61.01 o 
   3  14  11       28.94       15.46     58.97 o 
   4  14  11        1.48       -6.65     30.31 o 
   5  14  11        2.62        8.72     32.07 o 
   0 -12  12        0.78      -34.76     49.38 o 
   1 -12  12        0.03       26.61     43.63 o 
   2 -12  12       76.01       95.29     44.47 o 
   3 -12  12       59.57       56.69     48.30 o 
  -2 -11  12       41.95       67.96     42.31 o 
  -1 -11  12        3.66      -45.73     30.49 o 
   0 -11  12       15.97       38.05     31.14 o 
   1 -11  12        1.65      -28.17     41.83 o 
   2 -11  12        1.70       33.92     46.51 o 
   3 -11  12       45.85       53.22     47.82 o 
   4 -11  12        4.47      -42.91     48.54 o 
   5 -11  12       12.35        4.55     48.30 o 
  -4 -10  12        0.43       -8.99     45.07 o 
  -3 -10  12      119.59      133.53     47.70 o 
  -2 -10  12        3.98       20.98     41.11 o 
  -1 -10  12       16.30       22.06     29.28 o 
   0 -10  12       77.23       49.00     28.21 o 
   1 -10  12      452.48      409.65     34.74 o 
   2 -10  12       60.83       56.69     44.59 o 
   3 -10  12        9.34        0.60     43.27 o 
   4 -10  12       13.97       52.38     43.39 o 
   5 -10  12       94.66      140.24     49.74 o 
   6 -10  12       37.06       23.37     53.58 o 
   7 -10  12       11.65        2.64     49.50 o 
  -4  -9  12       41.65       60.65     47.35 o 
  -3  -9  12        7.03       -4.20     40.99 o 
  -2  -9  12       36.30       68.92     40.15 o 
  -1  -9  12       72.15       23.56     27.06 o 
   0  -9  12       12.02        7.89     47.05 o 
   1  -9  12        9.27       38.53     25.75 o 
   2  -9  12       20.33       15.46     38.60 o 
   3  -9  12       66.58       90.26     43.87 o 
   4  -9  12        8.75      -24.09     42.67 o 
   5  -9  12       17.80       12.11     47.23 o 
   6  -9  12        0.33       60.77     50.58 o 
   7  -9  12        0.32       46.99     43.63 o 
   8  -9  12       10.09       67.72     48.90 o 
  -5  -8  12        7.19       59.33     46.99 o 
  -4  -8  12        9.12      112.67     46.15 o 
  -3  -8  12       14.93      -60.23     40.15 o 
  -2  -8  12       26.79       82.34     39.43 o 
  -1  -8  12        9.45       26.30     27.71 o 
   0  -8  12       45.14       56.64     26.26 o 
   1  -8  12       67.18       69.27     23.95 o 
   2  -8  12       37.44       47.70     24.69 o 
   3  -8  12      320.57      238.16     43.51 o 
   4  -8  12       45.45       46.39     42.67 o 
   5  -8  12        8.24       35.36     42.19 o 
   6  -8  12       59.57       64.13     42.43 o 
   7  -8  12       70.63       95.05     42.07 o 
   8  -8  12        1.76       74.55     50.70 o 
   9  -8  12       14.34        0.36     44.23 o 
  -6  -7  12        0.66      -61.67     41.11 o 
  -5  -7  12      223.95      176.68     49.98 o 
  -4  -7  12        4.18      -56.81     40.75 o 
  -3  -7  12       33.77       10.19     38.24 o 
  -2  -7  12       43.09       41.95     37.28 o 
  -1  -7  12      167.77      263.56     38.00 o 
   0  -7  12       76.51      102.95     36.86 o 
   1  -7  12      356.29      308.34     60.71 o 
   2  -7  12       18.39       47.06     25.59 o 
   3  -7  12        6.42       28.46     22.21 o 
   4  -7  12        0.73        5.63     34.76 o 
   5  -7  12      128.67      155.94     43.63 o 
   6  -7  12       39.35       -4.08     38.00 o 
   7  -7  12       57.90       63.77     42.07 o 
   8  -7  12      129.42      148.15     44.59 o 
   9  -7  12       36.04       58.13     51.42 o 
  -6  -6  12       21.26       76.83     49.02 o 
  -5  -6  12       17.57       21.93     41.95 o 
  -4  -6  12       36.98       47.35     40.51 o 
  -3  -6  12      374.02      441.33     47.94 o 
  -2  -6  12       55.68       12.59     33.32 o 
  -1  -6  12       95.80      107.99     25.00 o 
   0  -6  12       82.95       34.46     33.32 o 
   1  -6  12      281.82      445.83     83.60 o 
   2  -6  12       13.59       42.17     46.63 o 
   3  -6  12        3.45        0.37     21.16 o 
   4  -6  12        1.99      -25.31     20.86 o 
   5  -6  12      115.41       34.40     36.32 o 
   6  -6  12        6.30       28.89     37.76 o 
   7  -6  12        1.50      -22.41     38.96 o 
   8  -6  12        1.73       18.10     41.59 o 
   9  -6  12       88.09      101.52     49.50 o 
  10  -6  12        0.62       36.20     51.30 o 
  -7  -5  12      111.76       91.09     54.42 o 
  -6  -5  12       51.28       28.77     41.35 o 
  -5  -5  12       83.43       69.04     42.91 o 
  -4  -5  12       71.13       66.76     39.31 o 
  -3  -5  12        0.55      -38.36     33.80 o 
  -2  -5  12        2.68       29.85     32.72 o 
  -1  -5  12        4.64       -7.27     21.34 o 
   0  -5  12       10.41       -3.02     30.56 o 
   1  -5  12      159.95      250.67     25.29 o 
   2  -5  12      365.72      424.64     27.97 o 
   3  -5  12      119.92      116.91     22.12 o 
   4  -5  12      467.43      509.77     27.88 o 
   5  -5  12      481.56      462.84     26.81 o 
   6  -5  12       46.89       58.49     35.36 o 
   7  -5  12        9.63        4.32     36.08 o 
   8  -5  12        4.64      -16.54     41.35 o 
   9  -5  12       55.63       20.14     41.59 o 
  10  -5  12       81.19      119.14     45.67 o 
  -7  -4  12       18.26       92.29     47.35 o 
  -6  -4  12      106.62      138.68     45.07 o 
  -5  -4  12      287.42      276.28     47.23 o 
  -4  -4  12       32.30       35.84     38.72 o 
  -3  -4  12      733.57      606.62     48.54 o 
  -2  -4  12      489.27      518.76     44.23 o 
  -1  -4  12      897.16      870.19     52.50 o 
   0  -4  12      452.33      357.90     28.53 o 
   1  -4  12     1941.89     1788.68     50.52 o 
   2  -4  12      272.98      411.65     45.25 o 
   3  -4  12      630.66      624.35     32.60 o 
   4  -4  12      370.45      564.97     27.70 o 
   5  -4  12        0.28       49.50     28.35 o 
   6  -4  12        1.29      -23.16     17.61 o 
   7  -4  12        3.57       39.91     34.88 o 
   8  -4  12       17.98       39.31     37.40 o 
   9  -4  12      164.25       61.13     44.59 o 
  10  -4  12       70.00       62.81     42.79 o 
  11  -4  12       23.60       -2.52     45.31 o 
  -7  -3  12        3.73       33.20     46.39 o 
  -6  -3  12       68.99       59.33     43.27 o 
  -5  -3  12      159.74      135.56     41.59 o 
  -4  -3  12      397.35      456.55     46.99 o 
  -3  -3  12      699.07      564.19     46.63 o 
  -2  -3  12      795.29      865.64     52.62 o 
  -1  -3  12      194.01      198.85     32.84 o 
   0  -3  12        4.59       -4.75     18.47 o 
   1  -3  12     1217.49     1113.28     36.45 o 
   2  -3  12      212.35      245.35     36.50 o 
   3  -3  12     1843.38     1637.02    137.24 o 
   4  -3  12     1185.66     1280.92     53.34 o 
   5  -3  12      164.35      281.62     25.77 o 
   6  -3  12       45.37       47.08     17.88 o 
   7  -3  12      184.26      241.88     37.64 o 
   8  -3  12      393.52      351.79     46.87 o 
   9  -3  12        0.89      -24.21     39.31 o 
  10  -3  12       12.09       34.52     40.27 o 
  11  -3  12       22.60       23.73     47.94 o 
  -7  -2  12       36.10       42.55     48.30 o 
  -6  -2  12       96.76      181.95     45.79 o 
  -5  -2  12       69.64       73.12     39.67 o 
  -4  -2  12      145.70      156.42     40.03 o 
  -3  -2  12      581.51      610.69     46.87 o 
  -2  -2  12     1544.85     1615.73     64.85 o 
  -1  -2  12      219.46      314.04     34.04 o 
   0  -2  12     1295.72     1165.29     37.83 o 
   1  -2  12     3331.00     3094.93     59.21 o 
   2  -2  12     1960.50     1923.18     44.64 o 
   3  -2  12       87.14       72.88     17.69 o 
   4  -2  12      452.88      424.71     47.05 o 
   5  -2  12      525.21      643.15     31.76 o 
   6  -2  12     1032.33      851.23     32.42 o 
   7  -2  12       83.30      144.46     21.49 o 
   8  -2  12      201.01      316.91     40.75 o 
   9  -2  12        2.50       -0.36     38.12 o 
  10  -2  12        0.11       -1.08     37.52 o 
  11  -2  12       20.49       43.03     45.43 o 
  -7  -1  12       95.50       16.30     48.78 o 
  -6  -1  12       41.72       41.47     40.87 o 
  -5  -1  12      129.42       40.15     35.72 o 
  -4  -1  12        1.39      -33.56     31.76 o 
  -3  -1  12        3.66       35.84     32.72 o 
  -2  -1  12      561.63      586.96     42.79 o 
  -1  -1  12      872.43      938.52     47.82 o 
   0  -1  12      269.46      240.42     60.05 o 
   1  -1  12     1144.03     1222.57     84.02 o 
   2  -1  12     3190.09     2779.39     69.70 o 
   3  -1  12        2.49       22.69     15.12 o 
   4  -1  12      345.73      334.18     21.51 o 
   5  -1  12      442.84      470.91     25.60 o 
   6  -1  12     1920.52     1549.35     40.11 o 
   7  -1  12      268.96      257.36     32.96 o 
   8  -1  12      155.68      256.00     23.72 o 
   9  -1  12      155.36      213.71     39.07 o 
  10  -1  12       80.24      114.95     43.15 o 
  11  -1  12        7.11       35.24     43.27 o 
  -7   0  12      243.56      303.61     55.86 o 
  -6   0  12        5.74      -14.74     41.95 o 
  -5   0  12        0.74      -42.19     37.04 o 
  -4   0  12      463.71      402.38     43.27 o 
  -3   0  12       73.81       48.42     32.12 o 
  -2   0  12      340.47      273.76     33.80 o 
  -1   0  12       21.24       84.26     25.17 o 
   0   0  12      471.66      395.06     31.16 o 
   1   0  12      521.91      616.39     27.07 o 
   2   0  12       53.98       78.97     24.75 o 
   3   0  12      738.33      606.31     27.26 o 
   4   0  12      222.25      209.15     51.66 o 
   5   0  12      219.07      276.57     25.41 o 
   6   0  12       97.38      124.73     18.96 o 
   7   0  12      199.75      162.25     20.68 o 
   8   0  12        0.22        4.77     19.14 o 
   9   0  12       15.44       14.38     34.76 o 
  10   0  12      331.21      364.26     44.23 o 
  11   0  12       40.21      -20.74     40.27 o 
  12   0  12       53.59       51.06     41.83 o 
  -6   1  12      273.60      295.70     46.27 o 
  -5   1  12        0.12       -1.44     35.00 o 
  -4   1  12        1.55        4.43     30.68 o 
  -3   1  12      124.64      105.96     30.56 o 
  -2   1  12      223.37      185.55     29.01 o 
  -1   1  12      817.69      708.98     41.59 o 
   0   1  12      184.31      157.02     24.93 o 
   1   1  12     1597.40     1755.74     42.61 o 
   2   1  12      313.22      278.08     19.71 o 
   3   1  12     1741.63     1955.51     42.56 o 
   4   1  12      529.56      580.39     30.50 o 
   5   1  12      211.15      179.56     19.85 o 
   6   1  12      111.56       84.36     24.15 o 
   7   1  12       13.42      -24.40     16.96 o 
   8   1  12       51.60       90.53     21.47 o 
   9   1  12      146.55      116.46     25.35 o 
  10   1  12        6.27      -16.78     35.48 o 
  -6   2  12        8.98      -24.21     41.35 o 
  -5   2  12       65.15       32.84     35.24 o 
  -4   2  12      315.84      197.77     35.72 o 
  -3   2  12      271.62      198.49     32.48 o 
  -2   2  12      104.14      142.76     28.05 o 
  -1   2  12        2.78       38.60     22.77 o 
   0   2  12     1175.37     1167.69     46.39 o 
   1   2  12      164.35      131.01     22.89 o 
   2   2  12     1470.32     1400.99     35.29 o 
   3   2  12      212.62      280.73     19.11 o 
   4   2  12       32.16       42.74     19.54 o 
   5   2  12       26.38       17.14     28.17 o 
   6   2  12      170.30      268.79     28.83 o 
   7   2  12      257.35      287.27     22.63 o 
   8   2  12        0.95        5.25     20.75 o 
   9   2  12       26.08       60.89     31.64 o 
  10   2  12        4.09       17.26     33.44 o 
  -7   3  12        5.19       86.90     73.48 o 
  -5   3  12       28.00       -3.48     37.16 o 
  -4   3  12      875.98      828.12     56.45 o 
  -3   3  12     1548.28     1557.96     58.85 o 
  -2   3  12      253.16      332.74     32.48 o 
  -1   3  12       47.59       49.14     22.89 o 
   0   3  12     2377.38     2302.33     48.23 o 
   1   3  12     1923.00     1735.00     55.26 o 
   2   3  12        2.06       13.36     12.96 o 
   3   3  12       51.84       42.99     15.50 o 
   4   3  12     1056.43     1053.49     30.97 o 
   5   3  12       33.32       36.02     25.23 o 
   6   3  12      273.22      271.25     28.05 o 
   7   3  12       27.49       -4.67     25.05 o 
   8   3  12       40.91        9.59     26.85 o 
   9   3  12       48.13       28.29     28.05 o 
  10   3  12       55.30       17.98     30.92 o 
  -7   4  12       52.79       44.47     62.81 o 
  -6   4  12      275.79      320.87     64.25 o 
  -4   4  12       34.29       83.78     33.92 o 
  -3   4  12       89.46      138.08     31.28 o 
  -2   4  12      457.64      394.22     34.04 o 
  -1   4  12      153.42      117.46     24.69 o 
   0   4  12     1031.56     1062.11     34.14 o 
   1   4  12     1428.38     1391.17     37.39 o 
   2   4  12       12.13       18.38     14.77 o 
   3   4  12      718.83      751.29     38.72 o 
   4   4  12      193.29      208.44     27.21 o 
   5   4  12     3892.32     3784.39     91.57 o 
   6   4  12      273.98      259.38     30.56 o 
   7   4  12       31.86       75.03     27.93 o 
   8   4  12      197.85      168.65     32.12 o 
   9   4  12     1307.05     1338.01     58.73 o 
  10   4  12      424.31      383.68     44.23 o 
  11   4  12        1.89       19.06     33.56 o 
  -7   5  12        0.69      -83.78     55.86 o 
  -6   5  12      203.02      254.71     62.81 o 
  -5   5  12        4.96       -1.92     48.54 o 
  -3   5  12      337.29      416.40     35.36 o 
  -2   5  12      367.19      416.88     32.72 o 
  -1   5  12      451.78      440.60     26.49 o 
   0   5  12      403.12      414.17     24.55 o 
   1   5  12      216.08      212.79     20.79 o 
   2   5  12      724.45      617.87     28.42 o 
   3   5  12      640.34      552.08     27.03 o 
   4   5  12      270.69      222.26     38.90 o 
   5   5  12       48.17       65.68     27.57 o 
   6   5  12      256.27      258.54     31.88 o 
   7   5  12      351.29      326.74     35.12 o 
   8   5  12        6.46        2.28     28.53 o 
   9   5  12      139.23      159.66     37.52 o 
  10   5  12        0.09        7.19     33.44 o 
  11   5  12        1.05       13.78     40.03 o 
  -6   6  12       13.36       41.47     54.54 o 
  -5   6  12       39.48      109.91     49.26 o 
  -4   6  12        0.44       58.85     40.15 o 
  -2   6  12        0.12       12.64     20.55 o 
  -1   6  12        1.86       17.07     18.09 o 
   0   6  12      176.27      202.93     21.97 o 
   1   6  12      181.57      207.37     55.20 o 
   2   6  12      126.42      144.62     20.66 o 
   3   6  12     1133.54     1199.09     49.26 o 
   4   6  12        9.16        1.58     19.24 o 
   5   6  12       38.88       45.55     18.85 o 
   6   6  12      692.96      787.37     45.91 o 
   7   6  12      298.61      346.04     36.20 o 
   8   6  12      326.05      223.90     35.72 o 
   9   6  12       83.94      127.17     33.20 o 
  10   6  12       45.85       29.49     35.36 o 
  11   6  12        1.01       22.89     41.23 o 
  -6   7  12       46.57       14.14     51.30 o 
  -5   7  12       66.94      115.31     46.75 o 
  -2   7  12      138.02      176.08     22.54 o 
  -1   7  12       24.86       13.63     20.66 o 
   0   7  12     1973.78     2017.73     53.46 o 
   1   7  12      187.13      181.46     22.55 o 
   2   7  12        0.89       18.43     18.77 o 
   3   7  12      144.68      155.08     29.19 o 
   4   7  12      466.43      425.45     27.19 o 
   5   7  12      191.72      106.37     21.26 o 
   6   7  12        1.53      -15.58     27.33 o 
   7   7  12      137.70      164.69     35.72 o 
   8   7  12       15.32       27.09     31.64 o 
   9   7  12       32.79       24.09     30.92 o 
  10   7  12      158.88      146.23     39.79 o 
  11   7  12        5.79      -40.75     35.72 o 
  -3   8  12       29.09       26.61     44.59 o 
  -2   8  12       43.35       46.51     40.15 o 
  -1   8  12      116.97      127.51     23.65 o 
   0   8  12        6.73        0.21     20.03 o 
   1   8  12       60.05       82.72     21.99 o 
   2   8  12      267.70      315.83     30.38 o 
   3   8  12        1.62        4.96     21.91 o 
   4   8  12       79.74       66.58     29.13 o 
   5   8  12       41.54       49.64     22.39 o 
   6   8  12      384.24      370.93     29.47 o 
   7   8  12       10.18       -7.55     29.25 o 
   8   8  12       69.64       45.55     36.08 o 
   9   8  12      213.06      220.31     41.35 o 
  10   8  12       37.32       18.10     37.64 o 
  -4   9  12        4.74        4.67     48.54 o 
  -3   9  12       13.85      -20.14     40.63 o 
  -2   9  12       27.39       30.44     40.99 o 
  -1   9  12      194.25      204.84     47.70 o 
   0   9  12        7.88       27.61     20.71 o 
   1   9  12        3.14       -4.59     20.63 o 
   2   9  12       16.80       16.96     48.48 o 
   3   9  12       86.00       69.49     23.56 o 
   4   9  12       44.71      112.82     26.24 o 
   5   9  12       26.05       24.92     26.01 o 
   6   9  12        0.05      -13.24     24.10 o 
   7   9  12        0.55      -21.69     29.25 o 
   8   9  12      104.96      201.97     41.35 o 
   9   9  12       27.09       15.22     39.31 o 
  10   9  12       15.29       39.31     40.15 o 
  -4  10  12        3.90       51.90     52.50 o 
  -3  10  12      215.19      109.91     54.66 o 
  -2  10  12        2.41       -0.48     48.30 o 
  -1  10  12        4.61      -38.36     40.87 o 
   0  10  12       79.12       65.80     46.99 o 
   1  10  12      347.24      310.64     30.41 o 
   2  10  12      101.07       76.43     26.42 o 
   3  10  12       68.75       44.11     26.24 o 
   4  10  12      124.01      136.01     60.95 o 
   5  10  12      200.26      169.50     27.81 o 
   6  10  12        3.69      -13.08     26.93 o 
   7  10  12       18.34      -14.62     33.20 o 
   8  10  12       36.90       36.92     37.16 o 
   9  10  12        2.75      -42.79     37.52 o 
  -4  11  12       55.34       44.11     54.42 o 
  -3  11  12        2.42      -21.34     52.98 o 
  -2  11  12       44.75       61.13     51.54 o 
  -1  11  12       39.87       35.84     50.34 o 
   0  11  12       30.18      -34.88     45.55 o 
   1  11  12       91.46      101.02     30.15 o 
   2  11  12      506.98      497.48     36.76 o 
   3  11  12        1.65       35.58     26.24 o 
   4  11  12        5.45      -18.19     28.65 o 
   5  11  12      190.90      183.83     29.57 o 
   6  11  12       74.45       91.68     41.41 o 
   7  11  12       63.87       77.55     41.23 o 
   8  11  12       12.23      -25.05     39.91 o 
   9  11  12       30.90       69.76     44.11 o 
  -3  12  12       20.37      -62.33     52.98 o 
  -2  12  12       82.91      152.34     58.25 o 
  -1  12  12      156.94      159.06     56.22 o 
   0  12  12      205.20      172.84     59.57 o 
   1  12  12       20.66       45.43     55.62 o 
   2  12  12       14.07       -7.34     28.39 o 
   3  12  12       67.61       58.91     30.73 o 
   4  12  12        5.41      -30.46     28.40 o 
   5  12  12       81.14       65.82     30.80 o 
   6  12  12        1.73       -5.83     30.48 o 
   7  12  12       33.43       27.16     33.14 o 
   8  12  12        0.23       10.43     40.39 o 
  -1  13  12      113.01       59.93     55.98 o 
   0  13  12        1.74      -12.11     57.05 o 
   1  13  12       22.82      -23.97     54.66 o 
   2  13  12        4.46        0.96     56.93 o 
   3  13  12       96.72       36.82     30.36 o 
   4  13  12       16.82       12.25     32.26 o 
   5  13  12      164.81      169.31     35.15 o 
   6  13  12        0.06      -10.00     30.67 o 
   7  13  12       36.75       23.23     34.02 o 
   1  14  12        2.97       51.66     61.73 o 
   2  14  12        2.19       20.38     60.17 o 
   3  14  12        0.50       72.40     60.05 o 
   4  14  12        7.57      -12.33     41.95 o 
  -1 -11  13       32.41        1.95     49.44 o 
   0 -11  13        0.88      -49.89     33.26 o 
   1 -11  13        4.75      -63.83     42.55 o 
   2 -11  13        4.55       10.31     42.79 o 
   3 -11  13        5.37      -15.58     45.79 o 
   4 -11  13       14.46       37.40     51.66 o 
  -2 -10  13        4.75      -28.77     43.51 o 
  -1 -10  13       29.22       23.52     30.80 o 
   0 -10  13       42.79       52.76     31.98 o 
   1 -10  13       92.64       21.47     28.28 o 
   2 -10  13       85.58      141.80     45.43 o 
   3 -10  13       19.17       42.43     44.11 o 
   4 -10  13        0.05      -46.39     43.39 o 
   5 -10  13       13.10      -17.86     50.70 o 
   6 -10  13        4.70      -30.80     49.50 o 
  -4  -9  13      264.43      255.78     49.98 o 
  -3  -9  13        1.98      -11.99     45.91 o 
  -2  -9  13       27.67      -62.21     41.47 o 
  -1  -9  13       28.22      -26.88     29.38 o 
   0  -9  13      440.44      532.87     56.16 o 
   1  -9  13       41.20       30.07     29.85 o 
   2  -9  13       19.22       91.69     40.75 o 
   3  -9  13        9.80       17.62     43.99 o 
   4  -9  13       58.88       45.67     43.03 o 
   5  -9  13       90.67       51.42     46.03 o 
   6  -9  13       56.07       53.34     48.90 o 
   7  -9  13       11.49      -39.91     51.42 o 
  -4  -8  13       37.77      122.62     48.42 o 
  -3  -8  13       10.68      -32.48     41.59 o 
  -2  -8  13       15.09       58.85     43.15 o 
  -1  -8  13        1.25       26.94     28.33 o 
   0  -8  13      204.17      226.88     54.60 o 
   1  -8  13       16.49      -15.08     25.12 o 
   2  -8  13        7.14       -0.49     33.08 o 
   3  -8  13        1.32       37.76     38.36 o 
   4  -8  13      140.21      103.92     42.43 o 
   5  -8  13      206.83      243.92     49.38 o 
   6  -8  13        2.51      -40.03     42.91 o 
   7  -8  13        3.01        2.88     42.79 o 
   8  -8  13       11.68       32.48     51.42 o 
  -5  -7  13       63.32       85.10     47.82 o 
  -4  -7  13        0.27      -56.10     39.79 o 
  -3  -7  13        1.25      -33.20     39.43 o 
  -2  -7  13      242.27      254.59     44.11 o 
  -1  -7  13      253.01      276.39     31.42 o 
   0  -7  13       16.92      -12.03     24.01 o 
   1  -7  13        9.11       -2.34     24.18 o 
   2  -7  13      112.25      102.70     26.69 o 
   3  -7  13       71.84       86.38     53.10 o 
   4  -7  13       72.85       84.98     38.48 o 
   5  -7  13       11.84       66.52     41.23 o 
   6  -7  13        1.48       78.99     41.83 o 
   7  -7  13        2.42      -60.23     40.15 o 
   8  -7  13       51.39       42.79     46.27 o 
   9  -7  13       24.13        7.19     44.71 o 
  -6  -6  13       15.60      -70.12     46.75 o 
  -5  -6  13       23.18      -18.10     42.43 o 
  -4  -6  13        0.71      -14.50     39.55 o 
  -3  -6  13       31.39       19.66     38.12 o 
  -2  -6  13      130.53      104.64     38.96 o 
  -1  -6  13        2.55      -12.03     24.03 o 
   0  -6  13        1.77        1.39     22.61 o 
   1  -6  13      594.93      701.04     38.24 o 
   2  -6  13      574.79      426.00     32.00 o 
   3  -6  13       17.85       29.68     44.23 o 
   4  -6  13       12.29       16.16     23.03 o 
   5  -6  13       13.06      -40.99     34.52 o 
   6  -6  13       63.20       78.99     40.99 o 
   7  -6  13        2.36       -4.67     39.91 o 
   8  -6  13       33.82       60.41     48.18 o 
   9  -6  13       27.77       15.94     45.79 o 
  -6  -5  13      141.84      139.04     52.74 o 
  -5  -5  13       27.19       53.46     44.47 o 
  -4  -5  13       72.27       43.27     40.03 o 
  -3  -5  13      135.74      176.56     39.31 o 
  -2  -5  13      217.75      171.88     39.91 o 
  -1  -5  13        7.70       21.58     32.60 o 
   0  -5  13      340.27      329.07     30.26 o 
   1  -5  13       55.79       73.71     23.85 o 
   2  -5  13       92.89      141.91     40.21 o 
   3  -5  13       66.55       84.96     22.56 o 
   4  -5  13       68.89       50.40     21.04 o 
   5  -5  13       85.86      112.10     42.49 o 
   6  -5  13        2.92       20.86     36.44 o 
   7  -5  13       79.86      161.69     42.79 o 
   8  -5  13      146.29      125.50     47.82 o 
   9  -5  13       12.96        8.63     40.51 o 
  10  -5  13        3.62       37.40     46.51 o 
  -6  -4  13       77.08       98.29     46.63 o 
  -5  -4  13      338.53      398.78     52.02 o 
  -4  -4  13       33.23       31.28     37.40 o 
  -3  -4  13      183.72      222.70     43.15 o 
  -2  -4  13      399.91      397.22     43.15 o 
  -1  -4  13     1310.76     1491.44     66.88 o 
   0  -4  13      345.88      293.77     27.63 o 
   1  -4  13      192.63       98.51     23.09 o 
   2  -4  13       43.85       17.29     29.07 o 
   3  -4  13      520.21      485.05     28.91 o 
   4  -4  13      125.72      151.30     24.33 o 
   5  -4  13        6.36       -4.59     19.22 o 
   6  -4  13       23.38       39.71     33.86 o 
   7  -4  13        1.42        8.63     33.56 o 
   8  -4  13      156.70       33.80     43.27 o 
   9  -4  13        3.52       -6.59     44.95 o 
  10  -4  13        3.82       37.64     44.23 o 
  -6  -3  13       18.30      -20.38     43.39 o 
  -5  -3  13        0.05       -3.12     38.24 o 
  -4  -3  13      459.83      581.93     53.82 o 
  -3  -3  13        5.03       14.62     35.84 o 
  -2  -3  13      300.86      354.79     41.59 o 
  -1  -3  13      533.99      577.25     45.19 o 
   0  -3  13       95.56      143.30     24.36 o 
   1  -3  13      187.55      165.84     22.35 o 
   2  -3  13       38.14       45.17     19.70 o 
   3  -3  13      645.44      533.97     27.30 o 
   4  -3  13      304.99      342.68     24.88 o 
   5  -3  13        2.44        7.40     19.11 o 
   6  -3  13       68.78       40.54     20.55 o 
   7  -3  13      322.37      347.00     46.15 o 
   8  -3  13      390.27      480.76     50.10 o 
   9  -3  13        4.55       -1.32     37.88 o 
  10  -3  13        0.57       -6.35     42.07 o 
  11  -3  13       41.23       39.43     50.34 o 
  -7  -2  13      124.67      164.21     55.26 o 
  -6  -2  13        9.99       77.19     44.71 o 
  -5  -2  13       12.28       47.82     38.00 o 
  -4  -2  13      560.00      517.08     48.54 o 
  -3  -2  13      221.85      243.20     39.55 o 
  -2  -2  13      903.06      909.63     55.14 o 
  -1  -2  13       39.92       32.12     31.16 o 
   0  -2  13      566.76      654.19     31.10 o 
   1  -2  13      611.36      549.23     27.76 o 
   2  -2  13     1984.06     2239.04     51.30 o 
   3  -2  13       38.92       15.78     17.44 o 
   4  -2  13      108.84       58.00     19.66 o 
   5  -2  13       32.03       70.48     20.27 o 
   6  -2  13       12.35       35.36     20.36 o 
   7  -2  13      441.86      525.68     27.36 o 
   8  -2  13       32.27       40.75     35.00 o 
   9  -2  13        0.96       -6.83     40.99 o 
  10  -2  13       12.79      -20.74     43.15 o 
  11  -2  13        3.68       60.41     48.90 o 
  -7  -1  13        0.58        3.84     50.10 o 
  -6  -1  13       66.24      197.29     50.70 o 
  -5  -1  13      127.79       81.27     38.96 o 
  -4  -1  13      299.41      263.94     42.07 o 
  -3  -1  13      400.18      396.02     43.15 o 
  -2  -1  13       25.91       -3.12     31.76 o 
  -1  -1  13      164.29      225.70     33.32 o 
   0  -1  13      125.00      194.54     29.97 o 
   1  -1  13      904.92      806.90     33.27 o 
   2  -1  13     1715.57     1625.34     41.70 o 
   3  -1  13      160.93       89.11     18.73 o 
   4  -1  13      305.88      307.31     23.75 o 
   5  -1  13      136.34      260.34     52.38 o 
   6  -1  13      676.23      643.93     29.48 o 
   7  -1  13      494.70      543.31     27.41 o 
   8  -1  13        1.24        6.77     20.87 o 
   9  -1  13       11.93       54.66     40.27 o 
  10  -1  13       26.45       48.42     39.07 o 
  11  -1  13      386.58      337.17     52.98 o 
  -7   0  13       27.89        1.20     51.18 o 
  -6   0  13       62.56       15.82     40.39 o 
  -5   0  13       34.18      155.34     41.11 o 
  -4   0  13      229.51      246.44     41.11 o 
  -3   0  13      160.63       67.12     32.24 o 
  -2   0  13      166.84       81.51     30.56 o 
  -1   0  13      703.01      942.47     49.14 o 
   0   0  13     1053.63      959.37     47.23 o 
   1   0  13      874.51      888.33     36.38 o 
   2   0  13     2243.56     2235.66     48.66 o 
   3   0  13      728.99      649.96     29.16 o 
   4   0  13      562.45      381.61     23.52 o 
   5   0  13     1559.43     1696.97    116.33 o 
   6   0  13       10.47       -0.64     17.90 o 
   7   0  13      341.74      318.93     24.91 o 
   8   0  13        6.19       33.73     21.83 o 
   9   0  13        4.72        7.91     33.32 o 
  10   0  13      173.19      173.44     44.47 o 
  11   0  13        1.60       45.91     43.03 o 
  -6   1  13       13.72       67.84     45.55 o 
  -5   1  13       46.98       75.75     39.31 o 
  -4   1  13       24.26       52.38     36.68 o 
  -3   1  13      262.77      235.41     35.48 o 
  -2   1  13       49.51       17.14     27.33 o 
  -1   1  13       10.47      -10.19     26.37 o 
   0   1  13      343.34      244.64     29.61 o 
   1   1  13      877.47      950.35     42.85 o 
   2   1  13      307.84      304.83     38.18 o 
   3   1  13       49.18       58.42     16.27 o 
   4   1  13      793.49      826.56     31.05 o 
   5   1  13     1037.84      998.05     35.12 o 
   6   1  13       63.24      120.70     42.19 o 
   7   1  13       79.29       56.15     26.43 o 
   8   1  13      137.70      178.37     24.61 o 
   9   1  13      249.80      228.55     48.78 o 
  -5   2  13      152.10      217.43     42.19 o 
  -4   2  13        2.57       43.15     32.00 o 
  -3   2  13        2.05      -15.10     30.21 o 
  -2   2  13        0.84       31.40     27.57 o 
  -1   2  13     1407.17     1485.92     56.22 o 
   0   2  13       69.64      103.32     26.01 o 
   1   2  13       42.28       59.33     22.41 o 
   2   2  13       82.68       93.34     17.31 o 
   3   2  13      646.92      515.56     24.24 o 
   4   2  13        9.79       33.44     16.43 o 
   5   2  13      110.84      102.21     18.66 o 
   6   2  13        0.38        6.12     17.85 o 
   7   2  13        0.32       16.66     27.57 o 
   8   2  13        0.02      -25.29     25.89 o 
   9   2  13        4.37       10.91     31.52 o 
  10   2  13       21.91       61.13     35.48 o 
  -7   3  13        0.46      -45.31     82.34 o 
  -5   3  13      125.24      216.83     45.43 o 
  -4   3  13        4.81       40.39     34.76 o 
  -3   3  13      226.40      213.35     35.36 o 
  -2   3  13        1.43      -39.37     26.25 o 
  -1   3  13       97.13      124.18     25.89 o 
   0   3  13      499.94      580.85     39.07 o 
   1   3  13       13.32       37.52     24.69 o 
   2   3  13      306.66      197.77     27.09 o 
   3   3  13     1021.92      987.06     31.82 o 
   4   3  13      265.57      291.34     43.09 o 
   5   3  13       38.03       39.07     24.33 o 
   6   3  13      408.28      485.20     36.44 o 
   7   3  13      240.88      207.12     29.25 o 
   8   3  13       58.06       50.34     31.16 o 
   9   3  13      203.70      345.56     38.48 o 
  10   3  13       40.91      113.99     35.48 o 
  -4   4  13      153.79       98.77     36.56 o 
  -3   4  13        6.06       16.78     27.21 o 
  -2   4  13      363.28      475.13     39.19 o 
  -1   4  13      163.69      149.47     28.17 o 
   0   4  13      148.89      135.68     26.25 o 
   1   4  13     1090.65     1079.35     46.99 o 
   2   4  13      670.94      652.65     39.19 o 
   3   4  13       35.68       63.77     22.17 o 
   4   4  13       28.15       56.22     26.01 o 
   5   4  13      359.26      412.92     33.32 o 
   6   4  13      158.53      188.30     30.32 o 
   7   4  13       14.49       10.67     26.01 o 
   8   4  13      104.84      117.34     34.64 o 
   9   4  13       89.99      163.25     38.24 o 
  10   4  13      357.33      448.40     47.11 o 
  11   4  13        3.13      -17.14     40.63 o 
  -6   5  13       12.79       76.35     60.29 o 
  -5   5  13      144.50      197.41     57.77 o 
  -3   5  13      289.04      293.06     37.88 o 
  -2   5  13      496.08      489.04     39.07 o 
  -1   5  13      621.87      626.14     37.82 o 
   0   5  13      685.39      718.44    104.10 o 
   1   5  13      572.93      722.05     41.59 o 
   2   5  13        7.78        9.59     23.61 o 
   3   5  13     1491.90     1414.13     54.06 o 
   4   5  13      683.46      669.67     41.95 o 
   5   5  13      155.33      181.83     30.09 o 
   6   5  13      238.39      217.31     32.12 o 
   7   5  13       63.39       30.56     26.97 o 
   8   5  13       19.42       26.73     28.65 o 
   9   5  13       27.66       54.90     32.84 o 
  10   5  13        1.24       31.64     35.48 o 
  11   5  13        0.55       -3.96     37.64 o 
  -6   6  13       18.63       38.12     62.45 o 
  -5   6  13       93.99       99.96     54.18 o 
  -4   6  13        7.16      -11.99     43.39 o 
  -2   6  13      371.18      332.36     34.88 o 
  -1   6  13       38.56       43.12     20.07 o 
   0   6  13        0.48        0.79     20.19 o 
   1   6  13     1428.04     1393.74     99.90 o 
   2   6  13      735.25      717.80     33.32 o 
   3   6  13      436.76      507.37     36.32 o 
   4   6  13     1410.26     1515.77     57.89 o 
   5   6  13        0.29      -26.97     22.65 o 
   6   6  13       16.57       -0.84     27.57 o 
   7   6  13       94.61      146.35     35.24 o 
   8   6  13      648.53      652.17     44.23 o 
   9   6  13        6.42      -31.64     32.00 o 
  10   6  13       52.12       32.36     37.40 o 
  11   6  13        2.83      -10.19     41.59 o 
  -3   7  13        2.21       -3.12     43.15 o 
  -2   7  13      113.48       88.83     24.43 o 
  -1   7  13       18.15       25.86     22.39 o 
   0   7  13       10.46        7.72     20.13 o 
   1   7  13      453.24      478.48     28.61 o 
   2   7  13      464.77      455.84     29.95 o 
   3   7  13      475.63      419.29     27.28 o 
   4   7  13      344.39      332.30     26.29 o 
   5   7  13       67.98       57.61     26.73 o 
   6   7  13      107.44      108.47     30.68 o 
   7   7  13      123.60      168.88     35.12 o 
   8   7  13        0.69       17.38     32.36 o 
   9   7  13       85.43       71.08     33.32 o 
  10   7  13       18.79       17.98     37.76 o 
  11   7  13        9.84       17.98     40.87 o 
  -4   8  13       41.54       -3.12     47.23 o 
  -3   8  13       50.89       55.62     47.35 o 
  -2   8  13        6.81       11.51     41.59 o 
  -1   8  13       35.40       -4.82     39.55 o 
   0   8  13       23.59       28.92     22.98 o 
   1   8  13        5.79       29.34     21.46 o 
   2   8  13      122.95      135.87     23.52 o 
   3   8  13        0.45        2.80     22.26 o 
   4   8  13        1.48       -5.19     20.60 o 
   5   8  13       61.31      113.30     24.24 o 
   6   8  13      293.65      344.36     29.33 o 
   7   8  13       52.57       -4.91     32.12 o 
   8   8  13        3.00       30.21     36.68 o 
   9   8  13       10.58      -21.34     35.96 o 
  10   8  13       31.82       84.86     43.75 o 
  -4   9  13       94.57       18.82     50.58 o 
  -3   9  13       13.34       17.98     48.18 o 
  -2   9  13        3.77       42.43     41.95 o 
  -1   9  13       33.95       -3.48     44.11 o 
   0   9  13       11.07       29.07     23.85 o 
   1   9  13        0.08      -12.76     28.17 o 
   2   9  13        0.83        6.09     36.68 o 
   3   9  13        7.70       -0.99     22.70 o 
   4   9  13       21.13      -11.21     22.99 o 
   5   9  13       10.91      -16.59     22.56 o 
   6   9  13       81.61       95.97     27.83 o 
   7   9  13       80.54       35.00     35.36 o 
   8   9  13        0.11       11.51     38.60 o 
   9   9  13       39.11       45.43     39.43 o 
  10   9  13        0.25       67.48     44.47 o 
  -4  10  13       16.97       -3.12     52.74 o 
  -3  10  13       26.40      -16.66     51.66 o 
  -2  10  13       25.67      109.55     50.70 o 
  -1  10  13      324.61      336.93     56.10 o 
   0  10  13        5.56      -20.62     44.83 o 
   1  10  13        4.02      -21.59     45.25 o 
   2  10  13        8.14       27.81     27.75 o 
   3  10  13      184.53      175.50     29.07 o 
   4  10  13       48.00       72.81     26.47 o 
   5  10  13       14.60        2.41     24.70 o 
   6  10  13        4.80      -28.62     25.72 o 
   7  10  13        2.16       53.10     36.08 o 
   8  10  13        4.07       -0.60     36.80 o 
   9  10  13        0.61       -7.31     34.16 o 
  -3  11  13       31.90       27.81     53.58 o 
  -2  11  13       86.57       79.59     55.86 o 
  -1  11  13        2.39       -8.03     49.26 o 
   0  11  13       51.80      -29.01     48.42 o 
   1  11  13        1.53      -33.26     26.37 o 
   2  11  13      149.84      158.83     28.54 o 
   3  11  13        0.14      -29.17     27.44 o 
   4  11  13       71.71       85.18     30.31 o 
   5  11  13        4.27       -7.94     27.57 o 
   6  11  13        0.72       -2.00     30.31 o 
   7  11  13       42.08       16.66     38.00 o 
   8  11  13        1.07      -38.96     38.24 o 
  -2  12  13        0.92       -4.20     52.50 o 
  -1  12  13        8.41      -48.54     50.22 o 
   0  12  13      102.73      120.46     54.30 o 
   1  12  13       10.25       12.83     52.02 o 
   2  12  13      115.70      137.90     32.68 o 
   3  12  13       13.32       54.22     31.95 o 
   4  12  13       24.53       21.25     29.08 o 
   5  12  13       19.46        0.07     29.75 o 
   6  12  13       13.40        3.67     31.46 o 
   7  12  13        8.90       -9.39     30.43 o 
   0  13  13       16.71       66.76     58.25 o 
   1  13  13       11.30      -14.74     60.29 o 
   2  13  13        5.28       47.47     63.41 o 
   3  13  13        0.68      -13.16     65.86 o 
   4  13  13        9.59       32.82     33.91 o 
   5  13  13       36.27       31.65     55.08 o 
   6  13  13        0.11       52.64     33.15 o 
  -1 -10  14        4.10        6.80     31.15 o 
   0 -10  14       31.19       59.24     30.66 o 
   1 -10  14       32.10       48.96     31.36 o 
   2 -10  14        1.93       68.44     49.50 o 
   3 -10  14        1.49       -6.95     45.43 o 
   4 -10  14        0.96      -17.74     44.83 o 
   5 -10  14        2.25        8.03     46.87 o 
  -2  -9  14       10.14      -31.64     41.71 o 
  -1  -9  14       46.50       -2.30     32.41 o 
   0  -9  14      158.80      190.11     33.39 o 
   1  -9  14      155.17      220.67     31.31 o 
   2  -9  14       22.84       49.38     45.67 o 
   3  -9  14       43.15       15.58     46.63 o 
   4  -9  14       22.25       41.83     45.07 o 
   5  -9  14       73.80       88.46     52.14 o 
   6  -9  14       44.56      -19.90     46.99 o 
  -3  -8  14       35.01       70.84     46.03 o 
  -2  -8  14       92.96       93.01     46.87 o 
  -1  -8  14       68.21       98.54     29.87 o 
   0  -8  14      100.48      111.04     30.63 o 
   1  -8  14       22.55       -3.92     28.78 o 
   2  -8  14       45.20       73.50     26.05 o 
   3  -8  14       27.82       -1.32     39.31 o 
   4  -8  14        1.43       15.34     44.83 o 
   5  -8  14       46.42       67.84     43.63 o 
   6  -8  14       20.50       46.39     45.07 o 
   7  -8  14        0.81      -68.08     50.46 o 
  -4  -7  14        5.04      -21.22     47.94 o 
  -3  -7  14       34.93        5.39     43.15 o 
  -2  -7  14       51.74       59.21     41.47 o 
  -1  -7  14      545.11      506.06     50.94 o 
   0  -7  14        4.01        5.33     27.27 o 
   1  -7  14        9.55      -11.70     26.05 o 
   2  -7  14      172.30      157.12     28.26 o 
   3  -7  14      516.05      567.17     35.67 o 
   4  -7  14      240.31      257.70     50.10 o 
   5  -7  14        6.05      -16.90     39.91 o 
   6  -7  14       26.50       40.51     44.11 o 
   7  -7  14        5.99      -15.22     49.86 o 
   8  -7  14       28.21      -10.55     48.06 o 
  -5  -6  14       12.03      -21.81     46.27 o 
  -4  -6  14        3.65       49.02     45.19 o 
  -3  -6  14       61.73       38.96     41.47 o 
  -2  -6  14       97.53       92.05     42.91 o 
  -1  -6  14       97.21       55.62     37.88 o 
   0  -6  14       44.77       41.32     28.59 o 
   1  -6  14        2.10        7.81     25.68 o 
   2  -6  14        1.49      -36.93     24.62 o 
   3  -6  14      219.96      330.59     38.54 o 
   4  -6  14       88.04       46.35     28.41 o 
   5  -6  14        0.22       40.87     39.67 o 
   6  -6  14       15.80      -29.25     39.91 o 
   7  -6  14       88.26      102.72     51.18 o 
   8  -6  14       98.03      121.42     48.30 o 
   9  -6  14        4.65       10.43     51.54 o 
  -5  -5  14       28.58       45.19     45.31 o 
  -4  -5  14        1.29        1.44     39.91 o 
  -3  -5  14      310.42      360.66     48.30 o 
  -2  -5  14      156.24      194.54     42.31 o 
  -1  -5  14        3.20       20.74     34.88 o 
   0  -5  14        3.33      -29.88     47.88 o 
   1  -5  14      140.46      171.59     28.16 o 
   2  -5  14       48.98       54.08     26.97 o 
   3  -5  14        0.44        4.37     23.37 o 
   4  -5  14       72.00      107.19     24.23 o 
   5  -5  14       35.97       26.85     21.11 o 
   6  -5  14      108.02      112.67     43.87 o 
   7  -5  14       17.24       50.82     42.07 o 
   8  -5  14      106.01      125.02     46.63 o 
   9  -5  14      172.99      208.20     55.26 o 
  -5  -4  14       23.95       80.91     48.66 o 
  -4  -4  14       85.25       62.45     43.87 o 
  -3  -4  14        7.87       25.89     35.60 o 
  -2  -4  14       77.08       41.83     38.84 o 
  -1  -4  14       13.42       38.36     37.76 o 
   0  -4  14      362.99      385.07     54.54 o 
   1  -4  14      136.28      210.73     26.69 o 
   2  -4  14       91.47       69.69     23.09 o 
   3  -4  14       29.82       26.40     21.37 o 
   4  -4  14       56.20      -10.55     20.74 o 
   5  -4  14        2.80       20.27     66.94 o 
   6  -4  14       15.66       26.28     22.62 o 
   7  -4  14       31.25       -6.59     37.76 o 
   8  -4  14        6.46       81.51     46.15 o 
   9  -4  14        0.92       90.62     48.90 o 
  10  -4  14       69.59       24.33     50.58 o 
  -6  -3  14       24.96      -37.40     48.18 o 
  -5  -3  14       52.53       48.30     43.27 o 
  -4  -3  14      186.67      186.86     43.15 o 
  -3  -3  14       82.35      116.51     37.76 o 
  -2  -3  14       63.67       24.93     35.48 o 
  -1  -3  14       64.53       42.55     36.44 o 
   0  -3  14       39.57       43.12     23.56 o 
   1  -3  14       55.96       31.14     22.47 o 
   2  -3  14      120.78      155.78     23.12 o 
   3  -3  14      146.38      116.35     22.90 o 
   4  -3  14      154.66      154.51     30.68 o 
   5  -3  14       76.22       99.47     21.09 o 
   6  -3  14      202.75      117.94     29.19 o 
   7  -3  14       46.83       32.24     37.64 o 
   8  -3  14      142.39      122.26     46.51 o 
   9  -3  14        0.42      -14.62     40.51 o 
  10  -3  14        2.70      -33.56     42.07 o 
  -6  -2  14        2.15        1.92     42.07 o 
  -5  -2  14       57.08       27.45     43.63 o 
  -4  -2  14      107.87       91.93     40.15 o 
  -3  -2  14      118.62      133.89     40.15 o 
  -2  -2  14      830.00      745.18     52.14 o 
  -1  -2  14       22.72      -33.80     27.81 o 
   0  -2  14      253.11      322.31     39.91 o 
   1  -2  14      166.27      178.88     23.63 o 
   2  -2  14      867.85     1040.72     37.25 o 
   3  -2  14       17.17       17.05     18.60 o 
   4  -2  14      252.88      249.60     24.13 o 
   5  -2  14       42.20       46.73     20.61 o 
   6  -2  14       29.35       85.65     22.76 o 
   7  -2  14      323.44      292.68     25.56 o 
   8  -2  14        7.13      -49.08     32.72 o 
   9  -2  14       43.95       81.03     41.35 o 
  10  -2  14        0.11       25.41     40.27 o 
  11  -2  14        4.69        3.36     47.94 o 
  -6  -1  14        2.48       10.67     44.35 o 
  -5  -1  14      353.65      344.96     48.90 o 
  -4  -1  14       72.97      121.18     39.19 o 
  -3  -1  14       46.43       -9.23     35.60 o 
  -2  -1  14        2.82      -48.18     32.12 o 
  -1  -1  14      483.53      487.00     41.71 o 
   0  -1  14      296.06      378.40     36.68 o 
   1  -1  14       20.65       15.24     18.54 o 
   2  -1  14      359.42      456.16     27.02 o 
   3  -1  14       15.04       41.70     19.34 o 
   4  -1  14       35.57       37.52     19.50 o 
   5  -1  14       10.11       15.49     18.07 o 
   6  -1  14      140.24      133.07     23.13 o 
   7  -1  14      136.43      109.08     21.35 o 
   8  -1  14       54.95       92.72     33.98 o 
   9  -1  14        4.16       23.61     41.83 o 
  10  -1  14        1.53       -3.12     38.72 o 
  11  -1  14      174.18      195.13     53.22 o 
  -6   0  14        1.96       58.01     47.82 o 
  -5   0  14       18.99       -1.08     39.79 o 
  -4   0  14      296.93      319.79     47.35 o 
  -3   0  14        3.08      -47.29     31.52 o 
  -2   0  14      243.17      150.07     36.32 o 
  -1   0  14      498.85      569.70     41.71 o 
   0   0  14      584.52      566.83     39.91 o 
   1   0  14      744.78      604.54     40.51 o 
   2   0  14     1225.53     1174.70     64.79 o 
   3   0  14      904.50     1121.92     37.60 o 
   4   0  14     1143.35     1075.98     43.51 o 
   5   0  14      147.73      160.25     24.87 o 
   6   0  14      231.40      163.51     21.99 o 
   7   0  14      101.79      158.96     30.09 o 
   8   0  14       18.49       56.13     20.90 o 
   9   0  14        3.35       47.70     40.51 o 
  10   0  14       37.65       56.81     43.99 o 
  -6   1  14       25.09       26.37     46.15 o 
  -5   1  14       16.97       24.57     39.31 o 
  -4   1  14       23.63        6.23     35.12 o 
  -3   1  14      743.33      877.15     55.62 o 
  -2   1  14       10.62      -11.51     27.57 o 
  -1   1  14       19.15       46.51     28.05 o 
   0   1  14      552.22      559.15     38.72 o 
   1   1  14      163.72      149.23     28.29 o 
   2   1  14      563.77      492.29     26.02 o 
   3   1  14        6.38       -1.37     20.38 o 
   4   1  14      449.93      346.60     26.25 o 
   5   1  14      439.56      506.14     62.09 o 
   6   1  14      114.78      177.27     21.60 o 
   7   1  14       19.18        4.03     20.17 o 
   8   1  14      286.11      312.79     28.01 o 
   9   1  14      113.07      191.42     32.84 o 
  -5   2  14        0.05       29.49     42.07 o 
  -4   2  14        9.53      -44.95     29.97 o 
  -3   2  14      440.70      371.21     40.39 o 
  -2   2  14      153.63      194.66     34.04 o 
  -1   2  14      541.56      753.21     46.99 o 
   0   2  14        0.38      -20.02     22.77 o 
   1   2  14      802.96      826.57     45.07 o 
   2   2  14      847.76      830.57     31.28 o 
   3   2  14      514.57      423.89     24.64 o 
   4   2  14      227.73      190.83     21.05 o 
   5   2  14      110.50      115.03     19.66 o 
   6   2  14      241.17      328.54     34.16 o 
   7   2  14       31.99       35.48     29.37 o 
   8   2  14       35.90       55.02     29.49 o 
   9   2  14       44.65       -5.03     33.20 o 
  10   2  14       45.35      100.08     37.40 o 
  -5   3  14       25.97       14.50     37.64 o 
  -4   3  14       33.24       25.77     36.08 o 
  -3   3  14        0.08       14.14     31.04 o 
  -2   3  14       24.53      -10.43     28.17 o 
  -1   3  14       18.08       28.89     27.09 o 
   0   3  14       36.31       44.95     27.81 o 
   1   3  14      173.92      129.21     27.33 o 
   2   3  14       26.69        6.11     24.33 o 
   3   3  14      777.52      774.46     51.66 o 
   4   3  14       15.80       -6.11     25.65 o 
   5   3  14       63.80       60.89     26.73 o 
   6   3  14       77.46       85.22     28.41 o 
   7   3  14      207.32      190.82     31.76 o 
   8   3  14      368.01      414.12     41.47 o 
   9   3  14       94.16      110.15     34.40 o 
  10   3  14       19.29       25.53     33.92 o 
  -4   4  14       95.83       94.93     35.48 o 
  -3   4  14       69.58        9.59     30.68 o 
  -2   4  14      624.15      557.60     41.71 o 
  -1   4  14       64.31      115.31     28.29 o 
   0   4  14       32.77       28.41     25.17 o 
   1   4  14        0.90       11.15     26.61 o 
   2   4  14     3047.36     2942.48     80.19 o 
   3   4  14      183.41      253.75     31.16 o 
   4   4  14       40.68       68.92     26.01 o 
   5   4  14       23.74       42.07     25.77 o 
   6   4  14       88.20       41.35     28.05 o 
   7   4  14       21.83      -18.82     28.29 o 
   8   4  14       25.21       -2.88     28.05 o 
   9   4  14        0.17      -38.96     35.12 o 
  10   4  14        1.19       23.97     39.19 o 
  11   4  14       10.07       -2.88     41.11 o 
  -3   5  14        0.12       -7.55     29.85 o 
  -2   5  14      201.86      272.09     36.92 o 
  -1   5  14      278.74      309.12     33.92 o 
   0   5  14      107.00      134.01     30.21 o 
   1   5  14       24.00       51.06     26.25 o 
   2   5  14     1058.88     1202.81     51.42 o 
   3   5  14      299.09      278.92     30.92 o 
   4   5  14       69.09       66.76     27.33 o 
   5   5  14      145.94      139.52     32.24 o 
   6   5  14      482.95      457.15     39.43 o 
   7   5  14      120.16       86.42     32.24 o 
   8   5  14        0.87       16.30     31.76 o 
   9   5  14        6.39       42.91     34.04 o 
  10   5  14       27.95      -43.27     33.92 o 
  11   5  14       15.34      100.68     44.59 o 
  -5   6  14       14.85       59.33     55.74 o 
  -2   6  14      364.74      417.48     40.27 o 
  -1   6  14      105.49       74.43     30.92 o 
   0   6  14        0.19       -8.27     25.53 o 
   1   6  14      462.36      459.55     36.80 o 
   2   6  14      111.89      180.99     32.60 o 
   3   6  14      318.93      343.16     35.00 o 
   4   6  14      207.84      264.05     33.68 o 
   5   6  14      196.30      203.17     33.32 o 
   6   6  14        0.03       15.82     27.45 o 
   7   6  14       28.72       59.09     31.16 o 
   8   6  14       48.34       93.37     33.80 o 
   9   6  14       19.79       -2.16     33.56 o 
  10   6  14       69.73       80.79     38.24 o 
  11   6  14       15.78      -18.94     37.28 o 
  -3   7  14        1.51       33.08     47.94 o 
  -2   7  14      271.33      273.77     28.18 o 
  -1   7  14       19.45       34.04     30.68 o 
   0   7  14      427.55      490.83     37.52 o 
   1   7  14       51.57       80.07     28.29 o 
   2   7  14      394.59      395.78     35.84 o 
   3   7  14      443.31      392.91     35.60 o 
   4   7  14      447.77      429.10     39.19 o 
   5   7  14      242.38      304.33     37.28 o 
   6   7  14       69.64       76.71     32.84 o 
   7   7  14      103.46       95.53     35.72 o 
   8   7  14        1.54       32.48     34.28 o 
   9   7  14       29.11       25.41     39.67 o 
  10   7  14        1.44      -26.97     41.23 o 
  -4   8  14       63.32      -13.30     53.58 o 
  -3   8  14        9.60      -43.03     45.19 o 
  -2   8  14       22.37       37.40     45.79 o 
  -1   8  14      258.68      220.46     41.53 o 
   0   8  14      325.53      359.35     30.64 o 
   1   8  14      289.29      320.23     29.63 o 
   2   8  14       78.53       60.53     27.81 o 
   3   8  14        5.92       35.12     29.61 o 
   4   8  14      231.79      238.28     35.72 o 
   5   8  14       21.62        7.79     30.56 o 
   6   8  14       57.95       46.63     34.04 o 
   7   8  14      209.66      220.07     39.55 o 
   8   8  14       24.56       42.79     38.48 o 
   9   8  14        8.36       18.34     35.72 o 
  10   8  14        0.86      -15.70     39.43 o 
  -4   9  14        0.20      -77.13     51.42 o 
  -3   9  14        8.95      -16.18     47.11 o 
  -2   9  14       49.52       97.57     47.82 o 
  -1   9  14       14.66      -45.07     44.35 o 
   0   9  14       11.89        1.03     47.70 o 
   1   9  14      120.72      161.13     28.90 o 
   2   9  14       47.57       65.28     24.76 o 
   3   9  14      140.46      161.62     29.55 o 
   4   9  14      241.92      227.26     37.16 o 
   5   9  14      206.83      175.84     37.64 o 
   6   9  14        3.27        8.99     36.56 o 
   7   9  14       85.60       96.61     37.40 o 
   8   9  14      138.79       90.38     38.48 o 
   9   9  14       56.12       64.37     36.92 o 
  -3  10  14        9.36      -77.31     51.54 o 
  -2  10  14       33.25       64.96     50.70 o 
  -1  10  14       14.48       54.54     50.22 o 
   0  10  14        2.94       24.21     45.43 o 
   1  10  14        0.86       -5.06     25.89 o 
   2  10  14      129.82      132.43     30.38 o 
   3  10  14       18.01       -6.38     25.98 o 
   4  10  14        8.81       24.83     27.21 o 
   5  10  14       10.89       41.05     27.42 o 
   6  10  14       40.83       42.43     35.12 o 
   7  10  14       12.10       14.02     37.52 o 
   8  10  14        3.92      -48.54     32.36 o 
   9  10  14       76.88       33.92     41.47 o 
  -2  11  14       24.94       10.79     51.66 o 
  -1  11  14        2.21      -13.66     47.82 o 
   0  11  14        2.27       -2.40     51.42 o 
   1  11  14        0.04      -30.92     49.86 o 
   2  11  14       33.81       25.36     29.86 o 
   3  11  14       44.22       72.91     31.66 o 
   4  11  14       82.90       65.82     31.42 o 
   5  11  14       12.48       46.10     29.66 o 
   6  11  14       19.71       42.99     32.63 o 
   7  11  14        3.63       22.41     39.67 o 
   8  11  14        0.41       11.15     43.87 o 
  -1  12  14       25.71       60.17     60.53 o 
   0  12  14        2.83      -35.72     54.66 o 
   1  12  14        2.98      -29.25     50.82 o 
   2  12  14       32.34      -18.07     30.85 o 
   3  12  14        0.76       -6.78     30.66 o 
   4  12  14        3.07       40.65     34.64 o 
   5  12  14        0.98      -26.83     30.91 o 
   6  12  14       20.04       26.47     34.80 o 
   7  12  14       22.55       43.65     33.81 o 
   2  13  14       19.40       -3.84     59.57 o 
   3  13  14       21.56       22.78     32.00 o 
   4  13  14        2.65      -43.08     42.13 o 
   1 -10  15       11.38      -54.66     49.74 o 
   2 -10  15       17.19       87.62     47.23 o 
   3 -10  15       47.12       19.90     50.58 o 
  -1  -9  15        5.54       -0.96     41.35 o 
   0  -9  15       21.45        8.41     31.35 o 
   1  -9  15       40.80       45.34     30.44 o 
   2  -9  15       17.18      -28.65     41.59 o 
   3  -9  15        1.91      -19.42     42.67 o 
   4  -9  15        1.51      -13.90     44.95 o 
   5  -9  15        3.17       44.23     48.42 o 
  -2  -8  15      114.87      161.57     49.02 o 
  -1  -8  15       22.70       17.50     39.79 o 
   0  -8  15       75.12       72.30     29.59 o 
   1  -8  15        0.26       -8.09     29.06 o 
   2  -8  15       39.42       61.18     29.72 o 
   3  -8  15        0.12       15.10     41.11 o 
   4  -8  15        2.78       55.02     43.87 o 
   5  -8  15        8.48      -54.30     42.91 o 
   6  -8  15       18.65      114.95     54.18 o 
   7  -8  15        5.60      109.55     57.89 o 
  -3  -7  15        9.21        0.36     43.75 o 
  -2  -7  15      130.00      120.70     43.39 o 
  -1  -7  15       73.67      116.39     42.31 o 
   0  -7  15       44.72      112.17     29.53 o 
   1  -7  15       16.10       43.04     27.25 o 
   2  -7  15       51.87      108.90     28.43 o 
   3  -7  15       96.08       89.04     29.13 o 
   4  -7  15      179.61      206.16     46.87 o 
   5  -7  15        0.34      -28.77     41.59 o 
   6  -7  15       39.39       61.01     46.03 o 
   7  -7  15        1.66       99.25     55.86 o 
   8  -7  15       14.95       93.25     53.58 o 
  -4  -6  15       23.25       49.14     44.59 o 
  -3  -6  15       59.61       72.16     45.31 o 
  -2  -6  15      117.55      135.20     43.75 o 
  -1  -6  15       18.44       25.05     38.96 o 
   0  -6  15        0.87        4.86     27.31 o 
   1  -6  15      118.35      153.85     32.48 o 
   2  -6  15       81.44       79.32     41.71 o 
   3  -6  15        4.25       -8.64     25.34 o 
   4  -6  15        0.87      -22.72     24.90 o 
   5  -6  15        4.83       55.50     42.19 o 
   6  -6  15        0.44       11.03     47.70 o 
   7  -6  15       22.47       29.61     46.87 o 
   8  -6  15      129.73       41.95     48.54 o 
  -4  -5  15      156.36      142.28     51.06 o 
  -3  -5  15       78.20       43.99     42.19 o 
  -2  -5  15       76.55      155.10     43.63 o 
  -1  -5  15      104.91      100.08     41.23 o 
   0  -5  15      106.49      103.80     29.72 o 
   1  -5  15      263.80      352.40     33.72 o 
   2  -5  15      583.78      445.80     33.43 o 
   3  -5  15       40.00       48.80     25.13 o 
   4  -5  15      236.79      312.36     47.70 o 
   5  -5  15      191.68      211.28     51.66 o 
   6  -5  15      177.23      139.04     49.26 o 
   7  -5  15      175.83      203.41     54.30 o 
   8  -5  15        5.78       13.78     42.91 o 
   9  -5  15        3.88      -28.77     44.59 o 
  -5  -4  15        3.74       26.85     45.43 o 
  -4  -4  15       42.94      -23.85     39.79 o 
  -3  -4  15       68.89       95.53     45.07 o 
  -2  -4  15       16.45      -34.64     36.56 o 
  -1  -4  15       64.49       59.45     38.36 o 
   0  -4  15      409.79      326.07     31.26 o 
   1  -4  15      117.64      171.37     28.94 o 
   2  -4  15      226.16      173.05     27.88 o 
   3  -4  15        4.52       -6.62     21.40 o 
   4  -4  15       59.43       88.39     23.18 o 
   5  -4  15        2.74        8.80     23.48 o 
   6  -4  15      178.58      175.55     26.31 o 
   7  -4  15        9.23       29.85     40.75 o 
   8  -4  15       45.49       82.70     50.10 o 
   9  -4  15       21.01       54.30     50.22 o 
  -5  -3  15        2.79        9.47     43.51 o 
  -4  -3  15      126.12      140.72     42.91 o 
  -3  -3  15       14.20       29.37     39.31 o 
  -2  -3  15       83.11       52.74     36.92 o 
  -1  -3  15       26.76       26.97     37.52 o 
   0  -3  15      577.82      604.46     52.26 o 
   1  -3  15      230.43      325.16     29.49 o 
   2  -3  15        6.02       19.04     27.69 o 
   3  -3  15        4.50      -19.12     20.19 o 
   4  -3  15      161.65      176.82     25.17 o 
   5  -3  15      264.62      200.89     25.31 o 
   6  -3  15        4.78       -7.36     22.31 o 
   7  -3  15       36.57      -30.92     43.03 o 
   8  -3  15       11.65       14.02     38.96 o 
   9  -3  15       45.20       25.65     47.11 o 
  10  -3  15        4.66       19.78     45.55 o 
  -5  -2  15        0.95       64.61     47.35 o 
  -4  -2  15       10.36        0.00     42.19 o 
  -3  -2  15       12.88       27.81     40.39 o 
  -2  -2  15       10.00       25.41     34.40 o 
  -1  -2  15        2.86       33.32     34.52 o 
   0  -2  15      225.31      370.49     41.83 o 
   1  -2  15        2.20       -0.89     22.25 o 
   2  -2  15      186.72      131.28     23.45 o 
   3  -2  15        2.86       -4.42     19.73 o 
   4  -2  15      150.85      168.84     23.65 o 
   5  -2  15       56.08       64.32     23.15 o 
   6  -2  15      185.14      153.72     34.34 o 
   7  -2  15       66.09       32.96     25.71 o 
   8  -2  15       44.61       23.13     43.63 o 
   9  -2  15       55.24      -21.81     44.11 o 
  10  -2  15       30.17       16.66     44.23 o 
  -5  -1  15       24.94      -11.51     43.51 o 
  -4  -1  15       43.72      119.26     40.87 o 
  -3  -1  15      225.72      204.24     41.35 o 
  -2  -1  15       34.43       23.61     34.64 o 
  -1  -1  15      167.21      131.85     37.52 o 
   0  -1  15       93.59       45.91     29.73 o 
   1  -1  15      786.01      738.68     35.39 o 
   2  -1  15       43.41       34.92     21.66 o 
   3  -1  15      378.24      356.57     27.20 o 
   4  -1  15      220.79      237.96     26.02 o 
   5  -1  15        7.53       10.61     21.53 o 
   6  -1  15      113.76      184.93     25.04 o 
   7  -1  15      184.92      140.58     24.07 o 
   8  -1  15       14.17      -16.92     40.39 o 
   9  -1  15       57.10       16.06     43.51 o 
  10  -1  15       31.00       56.93     46.99 o 
  -5   0  15       22.21        8.15     44.47 o 
  -4   0  15       37.62      -13.66     36.20 o 
  -3   0  15       79.64       51.42     35.84 o 
  -2   0  15      349.63      296.30     40.27 o 
  -1   0  15      305.54      303.13     38.12 o 
   0   0  15      457.00      450.92     38.96 o 
   1   0  15      918.62      866.12     48.18 o 
   2   0  15        4.15       -9.19     20.98 o 
   3   0  15        3.01       23.95     20.05 o 
   4   0  15       11.75       32.82     19.60 o 
   5   0  15     1160.53     1191.85     39.27 o 
   6   0  15       41.85       34.35     45.67 o 
   7   0  15        1.61      -15.07     35.06 o 
   8   0  15        2.26      -12.18     21.56 o 
   9   0  15        4.97       10.07     41.23 o 
  -5   1  15       85.49      134.48     46.75 o 
  -4   1  15       32.60       54.54     38.24 o 
  -3   1  15      163.38      150.79     39.55 o 
  -2   1  15      242.04      239.24     36.44 o 
  -1   1  15      926.73      979.75     57.65 o 
   0   1  15      115.02      115.67     31.28 o 
   1   1  15        0.37       30.32     29.97 o 
   2   1  15       70.38       47.71     20.48 o 
   3   1  15      564.43      637.39     30.75 o 
   4   1  15      280.84      247.36     28.41 o 
   5   1  15      192.12      198.96     23.34 o 
   6   1  15        0.03       13.84     19.60 o 
   7   1  15        1.71       42.16     37.34 o 
   8   1  15        8.18       19.78     27.45 o 
   9   1  15       99.33      170.68     38.24 o 
  -5   2  15       54.27       13.06     40.27 o 
  -4   2  15       80.97       53.46     36.08 o 
  -3   2  15      182.33      159.78     35.48 o 
  -2   2  15      108.02      153.54     37.64 o 
  -1   2  15      489.73      578.69     42.55 o 
   0   2  15      142.68      106.44     30.44 o 
   1   2  15      320.60      364.02     35.84 o 
   2   2  15       11.80        0.84     24.81 o 
   3   2  15     1154.00     1327.17     39.03 o 
   4   2  15       45.26       13.34     18.43 o 
   5   2  15       25.04       29.25     26.85 o 
   6   2  15      267.84      345.08     38.00 o 
   7   2  15       78.24       78.75     31.04 o 
   8   2  15       47.58       39.31     33.80 o 
   9   2  15       67.12       31.64     32.24 o 
  10   2  15       72.81      109.91     40.03 o 
  -4   3  15      207.83      182.31     40.03 o 
  -3   3  15      107.11      106.44     35.96 o 
  -2   3  15        1.02       21.46     29.49 o 
  -1   3  15      212.69      268.25     38.12 o 
   0   3  15      426.94      442.53     40.99 o 
   1   3  15      109.91       85.10     29.13 o 
   2   3  15       16.70       -0.48     26.61 o 
   3   3  15      102.34       60.77     27.93 o 
   4   3  15        4.42      -15.94     24.33 o 
   5   3  15      192.54      128.49     30.21 o 
   6   3  15       36.31       49.62     29.25 o 
   7   3  15      250.82      233.13     37.28 o 
   8   3  15       68.08      120.70     33.80 o 
   9   3  15       12.97       51.90     33.20 o 
  10   3  15        0.05       28.17     39.79 o 
  -4   4  15       19.53        8.39     37.16 o 
  -3   4  15       68.24       73.59     33.92 o 
  -2   4  15       23.29       10.55     30.44 o 
  -1   4  15       54.19       79.83     32.72 o 
   0   4  15       14.61       14.38     27.69 o 
   1   4  15      211.45      182.07     33.44 o 
   2   4  15      465.58      439.17     36.80 o 
   3   4  15      120.68      115.79     30.09 o 
   4   4  15       97.93      140.60     30.21 o 
   5   4  15       73.53       27.45     30.56 o 
   6   4  15       70.06      115.67     31.76 o 
   7   4  15       20.52        1.80     29.37 o 
   8   4  15       49.30       63.77     36.56 o 
   9   4  15      103.54      144.07     40.63 o 
  10   4  15        4.49        9.95     35.96 o 
  11   4  15       73.63       82.58     45.07 o 
  -3   5  15       33.38      -22.29     35.96 o 
  -2   5  15      202.90      162.29     35.00 o 
  -1   5  15        0.26       10.07     28.17 o 
   0   5  15        1.43       -1.56     26.73 o 
   1   5  15      109.49      121.42     30.09 o 
   2   5  15       54.90       71.68     29.13 o 
   3   5  15      373.55      321.11     35.12 o 
   4   5  15        1.51      -31.40     24.33 o 
   5   5  15       24.69       30.68     28.77 o 
   6   5  15       28.92       22.17     30.56 o 
   7   5  15       24.03       17.74     31.40 o 
   8   5  15        5.36       16.06     31.40 o 
   9   5  15       20.25      -14.14     37.88 o 
  10   5  15        0.63       65.92     43.63 o 
  -2   6  15       33.95       78.03     34.76 o 
  -1   6  15       30.37       54.42     28.77 o 
   0   6  15       26.85       29.01     28.41 o 
   1   6  15      603.87      571.38     40.39 o 
   2   6  15      233.30      252.67     36.80 o 
   3   6  15       27.19       17.98     28.53 o 
   4   6  15       74.03       72.52     31.16 o 
   5   6  15      146.80       81.51     31.76 o 
   6   6  15        2.71       44.95     29.97 o 
   7   6  15        0.23       19.66     29.73 o 
   8   6  15       21.83       40.51     38.36 o 
   9   6  15       10.94       -2.04     39.91 o 
  10   6  15        0.38       21.46     43.51 o 
  -1   7  15        0.41      -33.68     28.05 o 
   0   7  15       64.00       73.83     30.56 o 
   1   7  15      380.83      457.75     39.07 o 
   2   7  15      412.42      468.66     42.43 o 
   3   7  15        8.53       21.22     29.85 o 
   4   7  15       10.04       43.39     31.04 o 
   5   7  15      112.62      144.91     35.12 o 
   6   7  15       33.13       28.29     32.96 o 
   7   7  15       52.88       33.92     34.76 o 
   8   7  15        0.56      -44.71     35.24 o 
   9   7  15       86.86      127.05     42.43 o 
  10   7  15        2.87       12.95     40.27 o 
  -1   8  15      341.82      398.66     38.84 o 
   0   8  15       22.27       -7.55     32.12 o 
   1   8  15       38.77       36.08     32.96 o 
   2   8  15      229.54      264.29     36.68 o 
   3   8  15      232.19      236.25     36.92 o 
   4   8  15      116.69      122.50     33.92 o 
   5   8  15       61.93       61.25     33.44 o 
   6   8  15       87.62      133.77     36.92 o 
   7   8  15        2.22       21.69     35.96 o 
   8   8  15        7.64       39.19     39.07 o 
   9   8  15        3.09      -10.31     37.88 o 
   0   9  15       85.79       79.83     32.12 o 
   1   9  15       64.19       81.51     35.60 o 
   2   9  15       19.62      -44.77     29.85 o 
   3   9  15      381.48      408.97     42.07 o 
   4   9  15      362.27      423.71     44.35 o 
   5   9  15      393.20      469.38     45.91 o 
   6   9  15      151.38      161.81     42.07 o 
   7   9  15       65.36       85.70     37.16 o 
   8   9  15       60.02      114.59     40.99 o 
   9   9  15        8.19      -30.56     39.91 o 
   1  10  15        3.15       -4.20     30.80 o 
   2  10  15      150.09      117.94     36.08 o 
   3  10  15       33.82       54.78     33.68 o 
   4  10  15       68.13        2.04     35.60 o 
   5  10  15       51.30      145.27     39.79 o 
   6  10  15        3.66      -35.48     40.27 o 
   7  10  15        0.59       12.59     38.96 o 
   8  10  15        1.55      -53.22     38.24 o 
  -1  11  15       63.41      129.09     57.65 o 
   0  11  15        7.83       12.71     53.46 o 
   2  11  15       26.60       41.83     35.84 o 
   3  11  15       95.02      119.74     38.24 o 
   4  11  15      226.48      263.46     46.87 o 
   5  11  15       19.41       -5.63     33.68 o 
   6  11  15       38.23       97.69     42.67 o 
   7  11  15        3.42       51.54     45.79 o 
   1  12  15        1.26       36.44     60.29 o 
   2  12  15       14.37       44.01     32.00 o 
   3  12  15       17.43       11.87     37.16 o 
   4  12  15       41.06       79.59     43.75 o 
   5  12  15        0.19       47.70     38.12 o 
   1  -9  16        2.02       11.94     29.85 o 
   2  -9  16        2.94      -28.05     45.67 o 
   3  -9  16       16.78      -18.10     45.91 o 
  -1  -8  16        6.02       45.43     48.42 o 
   0  -8  16        7.09      -17.90     30.76 o 
   1  -8  16       15.06       24.17     29.27 o 
   2  -8  16       62.33       67.88     45.07 o 
   3  -8  16        2.84       -2.16     42.67 o 
   4  -8  16        8.90      -40.99     43.87 o 
   5  -8  16        0.20       13.66     42.19 o 
  -2  -7  16        0.47       15.58     48.06 o 
  -1  -7  16       31.81       57.17     43.51 o 
   0  -7  16        4.90       43.52     36.44 o 
   1  -7  16       55.36       81.48     30.75 o 
   2  -7  16        0.24      -18.77     27.05 o 
   3  -7  16       15.36       22.84     29.36 o 
   4  -7  16        8.10        4.91     46.51 o 
   5  -7  16       21.66       34.76     49.38 o 
   6  -7  16        9.11       15.70     50.82 o 
   7  -7  16        0.26        3.96     54.06 o 
  -3  -6  16      115.95      211.32     50.94 o 
  -2  -6  16       39.33       80.43     47.82 o 
  -1  -6  16        9.61       60.41     43.75 o 
   0  -6  16      123.17      126.19     32.65 o 
   1  -6  16      244.19      237.71     41.17 o 
   2  -6  16       63.40       94.48     29.38 o 
   3  -6  16       68.92       43.78     28.80 o 
   4  -6  16       15.05       25.05     35.78 o 
   5  -6  16       44.27       60.77     44.59 o 
   6  -6  16       20.15      -18.94     48.18 o 
   7  -6  16        0.35      -28.41     46.99 o 
   8  -6  16       29.77       15.10     55.98 o 
  -3  -5  16      115.51      124.54     45.19 o 
  -2  -5  16       66.70       91.21     42.91 o 
  -1  -5  16        0.09       68.08     44.71 o 
   0  -5  16       62.72       88.00     36.86 o 
   1  -5  16      166.46      115.36     31.39 o 
   2  -5  16      219.01      257.66     81.63 o 
   3  -5  16       74.62       52.65     45.07 o 
   4  -5  16       48.09       35.36     28.60 o 
   5  -5  16      100.33      143.37     29.19 o 
   6  -5  16       74.96       84.38     44.95 o 
   7  -5  16       46.83       10.91     45.55 o 
   8  -5  16       12.73      -22.17     47.11 o 
  -4  -4  16       26.77      -32.96     45.43 o 
  -3  -4  16      155.08      209.88     48.30 o 
  -2  -4  16       21.58       17.02     42.91 o 
  -1  -4  16      107.45      222.46     46.27 o 
   0  -4  16       64.98       26.85     39.55 o 
   1  -4  16      292.93      339.63     33.44 o 
   2  -4  16       27.41       42.69     27.32 o 
   3  -4  16       82.86       74.81     25.94 o 
   4  -4  16       45.97       60.93     24.51 o 
   5  -4  16       22.23       13.46     23.64 o 
   6  -4  16       77.20       62.31     25.62 o 
   7  -4  16        8.97       17.38     47.47 o 
   8  -4  16       10.74       82.23     47.59 o 
   9  -4  16        3.26      -23.85     46.99 o 
  -4  -3  16        1.75       71.44     42.79 o 
  -3  -3  16        5.80       54.78     43.63 o 
  -2  -3  16       68.20       74.55     43.63 o 
  -1  -3  16      172.14      236.13     43.63 o 
   0  -3  16       29.78      -23.01     36.56 o 
   1  -3  16      177.06      187.79     55.62 o 
   2  -3  16        0.16       35.17     32.78 o 
   3  -3  16       44.25       30.49     30.03 o 
   4  -3  16      111.49       71.06     24.22 o 
   5  -3  16      217.46      233.73     45.43 o 
   6  -3  16       17.41       16.94     24.38 o 
   7  -3  16       50.28       69.04     46.75 o 
   8  -3  16        2.92       -6.83     41.47 o 
   9  -3  16       27.89       -2.16     48.90 o 
  -4  -2  16        3.38      -15.94     41.23 o 
  -3  -2  16       25.37       50.46     43.63 o 
  -2  -2  16       57.86       60.89     39.31 o 
  -1  -2  16      235.73      200.41     44.23 o 
   0  -2  16       20.81      -48.18     32.12 o 
   1  -2  16        0.14      -32.16     21.44 o 
   2  -2  16      106.38      118.19     23.65 o 
   3  -2  16      104.49       41.76     26.43 o 
   4  -2  16        9.56       46.57     23.24 o 
   5  -2  16       26.11      -11.69     38.00 o 
   6  -2  16       55.11       50.69     23.52 o 
   7  -2  16       33.43       16.47     30.92 o 
   8  -2  16       12.45      -38.36     44.47 o 
   9  -2  16       12.16       31.52     43.75 o 
  10  -2  16       10.99        3.72     49.74 o 
  -4  -1  16        6.81       19.06     43.39 o 
  -3  -1  16       24.21       28.41     41.11 o 
  -2  -1  16       12.16        8.27     34.88 o 
  -1  -1  16      173.69      138.44     36.68 o 
   0  -1  16        5.83       -7.91     29.13 o 
   1  -1  16        1.46      -15.60     21.64 o 
   2  -1  16        4.49        8.23     26.61 o 
   3  -1  16      209.87      182.48     25.59 o 
   4  -1  16      152.15      136.77     24.41 o 
   5  -1  16      270.62      300.35     27.34 o 
   6  -1  16       34.97       30.44     23.36 o 
   7  -1  16      107.30      135.91     25.25 o 
   8  -1  16      333.14      350.20     30.93 o 
   9  -1  16       34.80        0.36     41.11 o 
  10  -1  16       63.14       54.54     44.71 o 
  -5   0  16        9.17       38.84     43.63 o 
  -4   0  16       29.82       22.53     39.55 o 
  -3   0  16       29.43        3.84     39.07 o 
  -2   0  16       43.90       -0.60     34.40 o 
  -1   0  16       13.91       16.54     33.56 o 
   0   0  16       34.34       41.11     31.64 o 
   1   0  16        9.29       52.02     33.20 o 
   2   0  16        0.93      -10.72     25.65 o 
   3   0  16       30.36       55.11     22.40 o 
   4   0  16      126.79       58.35     38.24 o 
   5   0  16        9.76      -20.22     28.23 o 
   6   0  16       25.69       88.61     31.04 o 
   7   0  16        1.30       -6.04     22.41 o 
   8   0  16       16.29       30.86     26.81 o 
  -5   1  16       24.18      -11.87     45.43 o 
  -4   1  16       67.38       49.98     39.19 o 
  -3   1  16       46.33      -15.46     34.16 o 
  -2   1  16        8.07       12.47     32.24 o 
  -1   1  16       66.87       62.69     33.92 o 
   0   1  16      381.03      364.02     39.55 o 
   1   1  16      148.09      242.24     35.48 o 
   2   1  16        9.62        4.67     19.58 o 
   3   1  16      396.95      375.36     28.04 o 
   4   1  16      152.67      164.15     35.90 o 
   5   1  16       16.81       -3.62     22.35 o 
   6   1  16        2.43        4.19     38.60 o 
   7   1  16       84.58       51.54     31.28 o 
   8   1  16       44.57       64.01     30.56 o 
   9   1  16       12.75       20.62     35.72 o 
  -5   2  16        0.02      -26.37     39.91 o 
  -4   2  16       13.49       20.38     39.31 o 
  -3   2  16       81.69      128.85     40.15 o 
  -2   2  16       42.43       46.99     32.60 o 
  -1   2  16       37.67       58.49     30.56 o 
   0   2  16       24.86       55.50     29.25 o 
   1   2  16      164.10      225.46     35.36 o 
   2   2  16        6.61       16.54     28.89 o 
   3   2  16       46.67       63.79     21.86 o 
   4   2  16      413.80      413.76     36.20 o 
   5   2  16        2.03       11.99     26.25 o 
   6   2  16       70.23       80.67     33.68 o 
   7   2  16       12.60       46.87     31.16 o 
   8   2  16      100.95       74.67     32.72 o 
   9   2  16       57.75       22.29     38.00 o 
  10   2  16       41.50       27.81     35.96 o 
  -4   3  16       61.73       67.84     40.63 o 
  -3   3  16      163.93      127.77     38.96 o 
  -2   3  16      372.01      398.66     46.27 o 
  -1   3  16        0.18      -12.95     28.65 o 
   0   3  16      166.03      148.99     33.20 o 
   1   3  16      156.97      203.52     35.72 o 
   2   3  16      267.59      281.55     35.24 o 
   3   3  16       34.74       40.87     28.53 o 
   4   3  16        6.36       12.71     30.92 o 
   5   3  16      231.75      147.07     31.88 o 
   6   3  16       34.39       11.27     30.44 o 
   7   3  16       15.87      -27.45     30.92 o 
   8   3  16       71.26       70.84     37.28 o 
   9   3  16        7.76       24.57     34.52 o 
  10   3  16        0.27      -13.78     34.04 o 
  -4   4  16        0.44      -15.46     37.88 o 
  -3   4  16       19.66       11.15     34.76 o 
  -2   4  16       69.35      128.49     36.80 o 
  -1   4  16      125.37      120.70     34.52 o 
   0   4  16      219.83      240.32     35.84 o 
   1   4  16      138.93      162.17     33.20 o 
   2   4  16      605.55      583.01     40.75 o 
   3   4  16       64.11       44.71     29.25 o 
   4   4  16       53.08      110.03     31.40 o 
   5   4  16      146.17      190.94     33.08 o 
   6   4  16      639.00      522.36     40.99 o 
   7   4  16      137.48      155.46     37.76 o 
   8   4  16        1.53      -48.36     32.24 o 
   9   4  16      131.33      211.68     39.55 o 
  10   4  16       53.24       69.76     43.63 o 
  -3   5  16       37.55       -3.72     35.36 o 
  -2   5  16      166.42      183.63     40.39 o 
  -1   5  16       52.83       71.56     31.16 o 
   0   5  16      171.54      240.08     34.76 o 
   1   5  16      101.44       99.25     33.44 o 
   2   5  16        0.25       10.43     27.81 o 
   3   5  16       91.60       89.54     31.28 o 
   4   5  16      313.14      351.43     37.88 o 
   5   5  16        2.33      -33.32     28.65 o 
   6   5  16      248.79      257.10     36.08 o 
   7   5  16        6.27       67.24     37.52 o 
   8   5  16       72.69      106.32     37.40 o 
   9   5  16        7.70      -42.19     35.72 o 
  10   5  16       16.26       23.01     37.16 o 
  -2   6  16       35.50       26.13     37.64 o 
  -1   6  16        7.25        2.88     30.56 o 
   0   6  16       74.82      105.48     35.60 o 
   1   6  16       98.88       67.12     32.36 o 
   2   6  16       83.11       77.43     31.64 o 
   3   6  16       16.19       26.01     32.72 o 
   4   6  16      145.22      186.38     37.64 o 
   5   6  16      209.81      224.86     36.80 o 
   6   6  16        3.08       22.05     31.88 o 
   7   6  16       52.08      105.24     37.16 o 
   8   6  16       53.02       40.15     37.40 o 
   9   6  16        8.01        5.03     37.88 o 
  10   6  16       78.76      106.68     40.03 o 
  -1   7  16        0.16       -4.20     35.24 o 
   0   7  16       20.57       27.45     31.28 o 
   1   7  16      193.70      264.65     39.55 o 
   2   7  16        2.28       28.53     34.28 o 
   3   7  16        0.34        9.71     34.04 o 
   4   7  16        6.73       60.77     35.84 o 
   5   7  16        1.15       23.37     30.09 o 
   6   7  16       64.18       70.60     33.32 o 
   7   7  16        0.02       -9.95     32.48 o 
   8   7  16        0.86        7.91     33.68 o 
   9   7  16       68.44       87.74     45.19 o 
  -1   8  16        2.67       42.67     35.72 o 
   0   8  16       21.50        5.63     30.56 o 
   1   8  16        0.47        4.79     31.28 o 
   2   8  16        0.36       59.33     33.44 o 
   3   8  16      230.45      269.09     38.84 o 
   4   8  16        2.10       -5.75     32.84 o 
   5   8  16       41.54       55.02     38.60 o 
   6   8  16        0.23       32.96     39.07 o 
   7   8  16        0.67       -3.84     33.08 o 
   8   8  16       24.54       16.18     36.20 o 
   9   8  16       12.01       13.90     38.48 o 
   0   9  16       30.84       71.32     34.28 o 
   1   9  16       65.34       95.53     38.00 o 
   2   9  16       12.18      -25.65     34.88 o 
   3   9  16       79.86       80.19     39.31 o 
   4   9  16        4.39      -49.38     35.60 o 
   5   9  16       26.90       55.50     36.20 o 
   6   9  16       15.50       35.60     38.36 o 
   7   9  16        3.91      -20.26     37.52 o 
   8   9  16        7.33       47.94     41.23 o 
   1  10  16        1.39       23.97     34.76 o 
   2  10  16      255.19      334.17     42.79 o 
   3  10  16        2.72       39.67     36.80 o 
   4  10  16        3.37      -36.32     38.48 o 
   5  10  16        1.46      -23.73     35.36 o 
   6  10  16       71.67       62.21     40.75 o 
   7  10  16        9.21       20.74     40.27 o 
   2  11  16       53.68       76.59     41.23 o 
   3  11  16       80.07      160.25     44.95 o 
   4  11  16        3.49       24.45     37.28 o 
   5  11  16       19.43       28.65     40.99 o 
   6  11  16      147.96      125.97     47.70 o 
   2  -8  17      127.26       96.93     32.70 o 
   3  -8  17        7.78       27.33     45.31 o 
   0  -7  17       42.14        5.50     32.88 o 
   1  -7  17       33.53       47.38     32.96 o 
   2  -7  17       28.59       22.43     33.14 o 
   3  -7  17        0.70        1.05     32.46 o 
   4  -7  17        0.06      -58.25     45.55 o 
   5  -7  17        4.45        9.83     46.63 o 
  -1  -6  17       23.38       18.34     42.31 o 
   0  -6  17       76.95      164.57     46.75 o 
   1  -6  17       85.44       92.39     32.24 o 
   2  -6  17       55.28       87.40     29.58 o 
   3  -6  17       33.38       19.16     28.72 o 
   4  -6  17        4.31       33.56     37.58 o 
   5  -6  17        0.33      -40.99     46.39 o 
   6  -6  17       62.30      -51.06     49.02 o 
   7  -6  17        0.07      -24.09     48.30 o 
  -2  -5  17       15.83       -5.39     44.23 o 
  -1  -5  17       59.24      110.75     45.19 o 
   0  -5  17        1.93      -10.91     43.39 o 
   1  -5  17       16.96       14.74     29.11 o 
   2  -5  17       57.79       50.73     29.08 o 
   3  -5  17       17.79       14.31     30.92 o 
   4  -5  17       67.36       77.06     30.24 o 
   5  -5  17        3.26        6.52     28.14 o 
   6  -5  17        2.48       41.71     45.55 o 
   7  -5  17       61.36       61.13     52.26 o 
  -3  -4  17       54.48       54.42     48.06 o 
  -2  -4  17       45.50       25.05     41.83 o 
  -1  -4  17      268.02      363.06     52.86 o 
   0  -4  17      306.09      364.02     51.78 o 
   1  -4  17      136.22      109.83     45.07 o 
   2  -4  17        9.40      -26.00     33.38 o 
   3  -4  17       44.99       53.89     27.61 o 
   4  -4  17       43.20       72.91     28.65 o 
   5  -4  17        6.79       11.46     27.39 o 
   6  -4  17       63.40       52.05     27.15 o 
   7  -4  17        0.02       23.13     45.07 o 
   8  -4  17       16.56       97.57     49.86 o 
  -3  -3  17       19.42        8.63     45.55 o 
  -2  -3  17       61.95      158.94     44.83 o 
  -1  -3  17      118.29      190.46     46.15 o 
   0  -3  17      277.78      204.48     43.75 o 
   1  -3  17      129.36      154.84     32.50 o 
   2  -3  17       70.32       90.53     29.01 o 
   3  -3  17       18.93       40.13     35.42 o 
   4  -3  17       26.33       22.03     24.35 o 
   5  -3  17      170.26      253.73     97.15 o 
   6  -3  17        0.38       49.55     29.13 o 
   7  -3  17       64.81       91.45     44.71 o 
   8  -3  17       45.65       75.39     52.98 o 
   9  -3  17       10.28      114.11     51.18 o 
  -3  -2  17       38.91       38.84     45.55 o 
  -2  -2  17      171.13      240.44     46.51 o 
  -1  -2  17       81.23      103.68     41.11 o 
   0  -2  17      214.71      216.83     43.27 o 
   1  -2  17       23.02       45.49     23.50 o 
   2  -2  17      355.33      382.00     31.94 o 
   3  -2  17      163.05      195.05     28.60 o 
   4  -2  17       65.62       36.84     24.00 o 
   5  -2  17        7.23        6.15     24.74 o 
   6  -2  17      208.28      339.54     43.93 o
[truncated: 24,252 more chars]
